# Supplementary material for: Chlorido[1,1′-(5-methyl-1,3-phenyl­ene)bis­(3,5-dimethyl-1H-imidazol-2-yl­idene)]platinum(II)
Source: Acta Crystallogr Sect E Struct Rep Online. 2013 Mar 16;69(Pt 4):m218. doi: 10.1107/S1600536813006545 (PMC3629494; doi:10.1107/S1600536813006545)
Supplement: Supplementary file 1 [file e-69-0m218-sup1.cif]

##############################################################################
#                                                                            #
# This CIF contains the data in a paper accepted for publication in          #
# Acta Crystallographica Section E. It conforms to the requirements of       #
# Notes for Authors for Acta Crystallographica Section E, and has been       #
# peer reviewed under the auspices of the IUCr Commission on Journals.       #
#                                                                            #
# Full details of the Crystallographic Information File format               #
# are given in the paper "The Crystallographic Information File (CIF):       #
# a New Standard Archive File for Crystallography" by S. R. Hall, F. H.      #
# Allen and I. D. Brown [Acta Cryst. (1991), A47, 655-685].                  #
#                                                                            #
# The current version of the core CIF dictionary is obtainable from          #
# ftp://ftp.iucr.org/pub/cif_core.dic.                                       #
#                                                                            #
# Software is freely available for graphical display of the structure(s)     #
# in this CIF. For information consult the CIF software page                 #
# http://www.iucr.org/resources/cif/software.                                #
#                                                                            #
# This file may be used for bona fide research purposes within the           #
# scientific community so long as proper attribution is given to the journal # 
# article from which it was obtained.                                        #
#                                                                            #
##############################################################################
data_I
_audit_creation_method     SHELXL-97
_chemical_name_systematic
;\
Chlorido[1,1'-(5-methyl-1,3-phenylene)bis(3,5-dimethyl-1<i>H</i>-\
imidazol-2-ylidene)]platinum(II)
;
_chemical_name_common     ?
_chemical_formula_moiety     'C17 H19 Cl N4 Pt'
_chemical_formula_sum     'C17 H19 Cl N4 Pt'
_chemical_formula_iupac     '[Pt (C17 H19 N4) Cl]'
_chemical_formula_weight     509.90
_chemical_melting_point     ?
_symmetry_cell_setting     monoclinic
_symmetry_space_group_name_H-M     'P 21/n'
_symmetry_space_group_name_Hall     '-P 2yn'
loop_
    _symmetry_equiv_pos_as_xyz
    'x, y, z'
    '-x+1/2, y+1/2, -z+1/2'
    '-x, -y, -z'
    'x-1/2, -y-1/2, z-1/2'
_cell_length_a     11.042(5)
_cell_length_b     14.552(6)
_cell_length_c     11.524(5)
_cell_angle_alpha     90.00
_cell_angle_beta     116.049(4)
_cell_angle_gamma     90.00
_cell_volume     1663.6(12)
_cell_formula_units_Z     4
_cell_measurement_reflns_used     4377
_cell_measurement_theta_min     2.41
_cell_measurement_theta_max     27.47
_cell_measurement_temperature     296(2)
_exptl_crystal_description     block
_exptl_crystal_colour     colorless
_exptl_crystal_size_max     0.16
_exptl_crystal_size_mid     0.13
_exptl_crystal_size_min     0.07
_exptl_crystal_density_diffrn     2.036
_exptl_crystal_density_meas     ?
_exptl_crystal_density_method     'not measured'
_exptl_crystal_F_000     976
_exptl_absorpt_coefficient_mu     8.599
_exptl_absorpt_correction_type     multi-scan
_exptl_absorpt_process_details     '(SADABS; Bruker, 2001)'
_exptl_absorpt_correction_T_min     0.340
_exptl_absorpt_correction_T_max     0.584
_exptl_special_details
;
;
_diffrn_ambient_temperature     296(2)
_diffrn_radiation_type     MoK\a
_diffrn_radiation_wavelength     0.71073
_diffrn_radiation_source     'fine-focus sealed tube'
_diffrn_radiation_monochromator     graphite
_diffrn_measurement_device_type     'Bruker APEXII CCD'
_diffrn_measurement_method     '\f and \w scans'
_diffrn_detector_area_resol_mean     10
_diffrn_reflns_number     8411
_diffrn_reflns_av_R_equivalents     0.0263
_diffrn_reflns_av_sigmaI/netI     0.0291
_diffrn_reflns_theta_min     2.13
_diffrn_reflns_theta_max     25.04
_diffrn_reflns_theta_full     25.04
_diffrn_measured_fraction_theta_max     0.999
_diffrn_measured_fraction_theta_full     0.999
_diffrn_reflns_limit_h_min     -12
_diffrn_reflns_limit_h_max     13
_diffrn_reflns_limit_k_min     -16
_diffrn_reflns_limit_k_max     17
_diffrn_reflns_limit_l_min     -12
_diffrn_reflns_limit_l_max     13
_diffrn_standards_number     0
_diffrn_standards_interval_count     0
_diffrn_standards_interval_time     0
_diffrn_standards_decay_%     0
_refine_special_details
;
Refinement of <i>F</i>^2^ against ALL reflections. The weighted <i>R</i>-factor
<i>wR</i> and goodness of fit <i>S</i> are based on <i>F</i>^2^, conventional
<i>R</i>-factors <i>R</i> are based on <i>F</i>, with <i>F</i> set to zero for
negative <i>F</i>^2^. The threshold expression of <i>F</i>^2^ >
\s(<i>F</i>^2^) is used only for calculating <i>R</i>-factors(gt) <i>etc</i>.
and is not relevant to the choice of reflections for refinement.
<i>R</i>-factors based on <i>F</i>^2^ are statistically about twice as large
as those based on <i>F</i>, and <i>R</i>- factors based on ALL data will be
even larger.
;
_reflns_number_total     2958
_reflns_number_gt     2579
_reflns_threshold_expression     I>2\s(I)
_refine_ls_structure_factor_coef     Fsqd
_refine_ls_matrix_type     full
_refine_ls_R_factor_all     0.0343
_refine_ls_R_factor_gt     0.0290
_refine_ls_wR_factor_gt     0.0775
_refine_ls_wR_factor_ref     0.0802
_refine_ls_goodness_of_fit_ref     1.066
_refine_ls_restrained_S_all     1.066
_refine_ls_number_reflns     2958
_refine_ls_number_parameters     189
_refine_ls_number_restraints     0
_refine_ls_hydrogen_treatment     constr
_refine_ls_weighting_scheme     calc
_refine_ls_weighting_details
         'calc w=1/[\s^2^(Fo^2^)+(0.0412P)^2^+5.3708P] where P=(Fo^2^+2Fc^2^)/3'
_atom_sites_solution_hydrogens     geom
_atom_sites_solution_primary     direct
_atom_sites_solution_secondary     difmap
_refine_ls_shift/su_max     0.001
_refine_ls_shift/su_mean     0.000
_refine_diff_density_max     1.775
_refine_diff_density_min     -2.038
_refine_ls_extinction_method     none
_refine_ls_extinction_coef     ?
loop_
    _atom_type_symbol
    _atom_type_description
    _atom_type_scat_dispersion_real
    _atom_type_scat_dispersion_imag
    _atom_type_scat_source
    'C' 'C' 0.0033 0.0016
                         'International Tables Vol C Tables 4.2.6.8 and 6.1.1.4'
    'H' 'H' 0.0000 0.0000
                         'International Tables Vol C Tables 4.2.6.8 and 6.1.1.4'
    'N' 'N' 0.0061 0.0033
                         'International Tables Vol C Tables 4.2.6.8 and 6.1.1.4'
    'Cl' 'Cl' 0.1484 0.1585
                         'International Tables Vol C Tables 4.2.6.8 and 6.1.1.4'
    'Pt' 'Pt' -1.7033 8.3905
                         'International Tables Vol C Tables 4.2.6.8 and 6.1.1.4'
_computing_data_collection     'APEX2 (Bruker, 2007)'
_computing_cell_refinement     'SAINT (Bruker, 2007)'
_computing_data_reduction     'SAINT (Bruker, 2007)'
_computing_structure_solution     'SHELXTL (Sheldrick, 2008)'
_computing_structure_refinement     'SHELXTL (Sheldrick, 2008)'
_computing_molecular_graphics     'SHELXTL (Sheldrick, 2008)'
_computing_publication_material     'SHELXTL (Sheldrick, 2008)'
loop_
    _atom_site_type_symbol
    _atom_site_label
    _atom_site_fract_x
    _atom_site_fract_y
    _atom_site_fract_z
    _atom_site_U_iso_or_equiv
    _atom_site_adp_type
    _atom_site_calc_flag
    _atom_site_refinement_flags
    _atom_site_occupancy
    _atom_site_symmetry_multiplicity
    _atom_site_disorder_assembly
    _atom_site_disorder_group
    Pt Pt1 0.48107(2) 0.137708(16) 0.63220(2) 0.02999(11) Uani d . 1 1 . .
    C C1 0.6140(6) 0.1354(4) 0.5684(6) 0.0310(14) Uani d . 1 1 . .
    C C2 0.6974(6) 0.0590(4) 0.5917(6) 0.0296(13) Uani d . 1 1 . .
    C C3 0.7964(6) 0.0559(4) 0.5471(6) 0.0345(14) Uani d . 1 1 . .
    H H3 0.8522 0.0049 0.5631 0.041 Uiso calc R 1 1 . .
    C C4 0.8098(7) 0.1319(4) 0.4772(7) 0.0390(16) Uani d . 1 1 . .
    C C5 0.7255(6) 0.2074(4) 0.4513(6) 0.0335(14) Uani d . 1 1 . .
    H H5 0.7340 0.2566 0.4039 0.040 Uiso calc R 1 1 . .
    C C6 0.6260(6) 0.2085(4) 0.4978(6) 0.0287(13) Uani d . 1 1 . .
    C C7 0.5042(7) 0.3599(4) 0.4217(7) 0.0387(16) Uani d . 1 1 . .
    C C8 0.3955(7) 0.3958(5) 0.4341(7) 0.0450(17) Uani d . 1 1 . .
    H H8 0.3540 0.4519 0.4023 0.054 Uiso calc R 1 1 . .
    C C9 0.4420(6) 0.2595(4) 0.5339(6) 0.0340(7) Uani d . 1 1 . .
    C C10 0.5694(6) 0.0138(4) 0.7018(6) 0.0362(7) Uani d . 1 1 . .
    C C11 0.6528(8) -0.1257(5) 0.7757(7) 0.0462(18) Uani d . 1 1 . .
    H H11 0.6655 -0.1825 0.8164 0.055 Uiso calc R 1 1 . .
    C C12 0.7198(7) -0.0930(4) 0.7090(6) 0.0362(14) Uani d . 1 1 . .
    C C13 0.9173(9) 0.1298(6) 0.4307(10) 0.060(2) Uani d . 1 1 . .
    H H13A 0.9079 0.1825 0.3773 0.091 Uiso calc R 1 1 . .
    H H13B 0.9082 0.0749 0.3815 0.091 Uiso calc R 1 1 . .
    H H13C 1.0045 0.1308 0.5035 0.091 Uiso calc R 1 1 . .
    C C14 0.2445(8) 0.3377(6) 0.5408(9) 0.056(2) Uani d . 1 1 . .
    H H14A 0.1713 0.2998 0.4838 0.084 Uiso calc R 1 1 . .
    H H14B 0.2146 0.4003 0.5341 0.084 Uiso calc R 1 1 . .
    H H14C 0.2744 0.3167 0.6281 0.084 Uiso calc R 1 1 . .
    C C15 0.5829(8) 0.4025(5) 0.3576(8) 0.053(2) Uani d . 1 1 . .
    H H15A 0.6767 0.4044 0.4175 0.080 Uiso calc R 1 1 . .
    H H15B 0.5510 0.4639 0.3308 0.080 Uiso calc R 1 1 . .
    H H15C 0.5714 0.3667 0.2836 0.080 Uiso calc R 1 1 . .
    C C16 0.4651(9) -0.0611(6) 0.8318(8) 0.057(2) Uani d . 1 1 . .
    H H16A 0.4607 -0.0018 0.8661 0.085 Uiso calc R 1 1 . .
    H H16B 0.4962 -0.1056 0.9003 0.085 Uiso calc R 1 1 . .
    H H16C 0.3771 -0.0783 0.7677 0.085 Uiso calc R 1 1 . .
    C C17 0.8297(8) -0.1388(4) 0.6863(8) 0.0439(17) Uani d . 1 1 . .
    H H17A 0.8081 -0.1359 0.5961 0.066 Uiso calc R 1 1 . .
    H H17B 0.8375 -0.2019 0.7130 0.066 Uiso calc R 1 1 . .
    H H17C 0.9136 -0.1078 0.7353 0.066 Uiso calc R 1 1 . .
    Cl Cl1 0.3130(2) 0.14031(13) 0.7148(2) 0.0560(5) Uani d . 1 1 . .
    N N1 0.5316(5) 0.2784(4) 0.4818(5) 0.0340(7) Uani d . 1 1 . .
    N N2 0.3591(5) 0.3319(4) 0.5039(5) 0.0340(7) Uani d . 1 1 . .
    N N3 0.6696(5) -0.0091(4) 0.6648(5) 0.0362(7) Uani d . 1 1 . .
    N N4 0.5613(5) -0.0576(4) 0.7712(5) 0.0362(7) Uani d . 1 1 . .
loop_
    _atom_site_aniso_label
    _atom_site_aniso_U_11
    _atom_site_aniso_U_22
    _atom_site_aniso_U_33
    _atom_site_aniso_U_12
    _atom_site_aniso_U_13
    _atom_site_aniso_U_23
    Pt1 0.02833(16) 0.03514(16) 0.03016(16) -0.00059(10) 0.01622(11)
                                                                    -0.00590(10)
    C1 0.025(3) 0.035(3) 0.033(3) 0.000(3) 0.013(3) -0.007(3)
    C2 0.032(3) 0.027(3) 0.029(3) 0.003(3) 0.013(3) 0.000(2)
    C3 0.032(3) 0.036(3) 0.037(4) 0.008(3) 0.017(3) 0.003(3)
    C4 0.034(4) 0.048(4) 0.041(4) 0.007(3) 0.021(3) 0.002(3)
    C5 0.035(3) 0.033(3) 0.035(3) 0.002(3) 0.018(3) 0.004(3)
    C6 0.031(3) 0.026(3) 0.027(3) 0.005(2) 0.012(3) -0.001(2)
    C7 0.041(4) 0.039(4) 0.035(4) 0.004(3) 0.016(3) 0.002(3)
    C8 0.048(4) 0.038(4) 0.049(4) 0.014(3) 0.022(4) 0.004(3)
    C9 0.0303(17) 0.0384(17) 0.0344(18) 0.0063(14) 0.0151(14) -0.0035(14)
    C10 0.0376(18) 0.0386(18) 0.0329(18) -0.0016(15) 0.0159(15) -0.0006(14)
    C11 0.051(4) 0.041(4) 0.039(4) 0.000(3) 0.012(4) 0.008(3)
    C12 0.040(4) 0.032(3) 0.030(3) 0.002(3) 0.009(3) 0.001(3)
    C13 0.053(5) 0.069(6) 0.081(6) 0.021(4) 0.050(5) 0.019(4)
    C14 0.052(5) 0.061(5) 0.064(5) 0.024(4) 0.033(4) 0.002(4)
    C15 0.067(5) 0.046(4) 0.062(5) 0.017(4) 0.042(4) 0.024(4)
    C16 0.071(5) 0.067(5) 0.044(4) -0.012(4) 0.036(4) 0.001(4)
    C17 0.045(4) 0.038(4) 0.048(4) 0.003(3) 0.019(4) 0.003(3)
    Cl1 0.0584(12) 0.0608(12) 0.0749(14) 0.0069(9) 0.0531(12) -0.0027(9)
    N1 0.0303(17) 0.0384(17) 0.0344(18) 0.0063(14) 0.0151(14) -0.0035(14)
    N2 0.0303(17) 0.0384(17) 0.0344(18) 0.0063(14) 0.0151(14) -0.0035(14)
    N3 0.0376(18) 0.0386(18) 0.0329(18) -0.0016(15) 0.0159(15) -0.0006(14)
    N4 0.0376(18) 0.0386(18) 0.0329(18) -0.0016(15) 0.0159(15) -0.0006(14)
_geom_special_details
;
All e.s.d.'s (except the e.s.d. in the dihedral angle between two l.s. planes)
are estimated using the full covariance matrix. The cell e.s.d.'s are taken
into account individually in the estimation of e.s.d.'s in distances, angles
and torsion angles; correlations between e.s.d.'s in cell parameters are only
used when they are defined by crystal symmetry. An approximate (isotropic)
treatment of cell e.s.d.'s is used for estimating e.s.d.'s involving l.s.
planes.
;
loop_
    _geom_bond_atom_site_label_1
    _geom_bond_atom_site_label_2
    _geom_bond_site_symmetry_2
    _geom_bond_distance
    _geom_bond_publ_flag
    Pt1 C1 . 1.909(6) y
    Pt1 C9 . 2.045(6) y
    Pt1 C10 . 2.040(6) y
    Pt1 Cl1 . 2.4295(19) y
    C1 C6 . 1.380(8) ?
    C1 C2 . 1.392(8) ?
    C2 C3 . 1.398(8) ?
    C2 N3 . 1.419(8) ?
    C3 C4 . 1.414(9) ?
    C3 H3 . 0.9300 ?
    C4 C5 . 1.385(9) ?
    C4 C13 . 1.502(10) ?
    C5 C6 . 1.419(8) ?
    C5 H5 . 0.9300 ?
    C6 N1 . 1.409(7) ?
    C7 N1 . 1.339(8) ?
    C7 C8 . 1.372(10) ?
    C7 C15 . 1.499(10) ?
    C8 N2 . 1.399(9) ?
    C8 H8 . 0.9300 ?
    C9 N2 . 1.337(8) ?
    C9 N1 . 1.393(8) ?
    C10 N4 . 1.338(8) ?
    C10 N3 . 1.389(8) ?
    C11 C12 . 1.366(10) ?
    C11 N4 . 1.400(9) ?
    C11 H11 . 0.9300 ?
    C12 N3 . 1.345(8) ?
    C12 C17 . 1.504(10) ?
    C13 H13A . 0.9600 ?
    C13 H13B . 0.9600 ?
    C13 H13C . 0.9600 ?
    C14 N2 . 1.504(9) ?
    C14 H14A . 0.9600 ?
    C14 H14B . 0.9600 ?
    C14 H14C . 0.9600 ?
    C15 H15A . 0.9600 ?
    C15 H15B . 0.9600 ?
    C15 H15C . 0.9600 ?
    C16 N4 . 1.507(9) ?
    C16 H16A . 0.9600 ?
    C16 H16B . 0.9600 ?
    C16 H16C . 0.9600 ?
    C17 H17A . 0.9600 ?
    C17 H17B . 0.9600 ?
    C17 H17C . 0.9600 ?
loop_
    _geom_angle_atom_site_label_1
    _geom_angle_atom_site_label_2
    _geom_angle_atom_site_label_3
    _geom_angle_site_symmetry_1
    _geom_angle_site_symmetry_3
    _geom_angle
    _geom_angle_publ_flag
    C1 Pt1 C10 . . 79.6(3) ?
    C1 Pt1 C9 . . 79.2(2) ?
    C10 Pt1 C9 . . 158.8(2) ?
    C1 Pt1 Cl1 . . 179.6(2) ?
    C10 Pt1 Cl1 . . 100.12(18) ?
    C9 Pt1 Cl1 . . 101.06(17) ?
    C6 C1 C2 . . 120.2(6) ?
    C6 C1 Pt1 . . 120.1(4) ?
    C2 C1 Pt1 . . 119.6(5) ?
    C1 C2 C3 . . 120.9(6) ?
    C1 C2 N3 . . 112.1(5) ?
    C3 C2 N3 . . 127.1(5) ?
    C2 C3 C4 . . 118.5(6) ?
    C2 C3 H3 . . 120.7 ?
    C4 C3 H3 . . 120.7 ?
    C5 C4 C3 . . 121.0(6) ?
    C5 C4 C13 . . 120.0(6) ?
    C3 C4 C13 . . 119.0(6) ?
    C4 C5 C6 . . 119.1(6) ?
    C4 C5 H5 . . 120.4 ?
    C6 C5 H5 . . 120.4 ?
    C1 C6 N1 . . 112.2(5) ?
    C1 C6 C5 . . 120.2(5) ?
    N1 C6 C5 . . 127.6(5) ?
    N1 C7 C8 . . 107.0(6) ?
    N1 C7 C15 . . 124.9(6) ?
    C8 C7 C15 . . 128.1(6) ?
    C7 C8 N2 . . 107.0(6) ?
    C7 C8 H8 . . 126.5 ?
    N2 C8 H8 . . 126.5 ?
    N2 C9 N1 . . 105.5(5) ?
    N2 C9 Pt1 . . 141.3(5) ?
    N1 C9 Pt1 . . 113.2(4) ?
    N4 C10 N3 . . 105.6(5) ?
    N4 C10 Pt1 . . 140.8(5) ?
    N3 C10 Pt1 . . 113.5(4) ?
    C12 C11 N4 . . 107.0(6) ?
    C12 C11 H11 . . 126.5 ?
    N4 C11 H11 . . 126.5 ?
    N3 C12 C11 . . 107.1(6) ?
    N3 C12 C17 . . 124.5(6) ?
    C11 C12 C17 . . 128.4(6) ?
    C4 C13 H13A . . 109.5 ?
    C4 C13 H13B . . 109.5 ?
    H13A C13 H13B . . 109.5 ?
    C4 C13 H13C . . 109.5 ?
    H13A C13 H13C . . 109.5 ?
    H13B C13 H13C . . 109.5 ?
    N2 C14 H14A . . 109.5 ?
    N2 C14 H14B . . 109.5 ?
    H14A C14 H14B . . 109.5 ?
    N2 C14 H14C . . 109.5 ?
    H14A C14 H14C . . 109.5 ?
    H14B C14 H14C . . 109.5 ?
    C7 C15 H15A . . 109.5 ?
    C7 C15 H15B . . 109.5 ?
    H15A C15 H15B . . 109.5 ?
    C7 C15 H15C . . 109.5 ?
    H15A C15 H15C . . 109.5 ?
    H15B C15 H15C . . 109.5 ?
    N4 C16 H16A . . 109.5 ?
    N4 C16 H16B . . 109.5 ?
    H16A C16 H16B . . 109.5 ?
    N4 C16 H16C . . 109.5 ?
    H16A C16 H16C . . 109.5 ?
    H16B C16 H16C . . 109.5 ?
    C12 C17 H17A . . 109.5 ?
    C12 C17 H17B . . 109.5 ?
    H17A C17 H17B . . 109.5 ?
    C12 C17 H17C . . 109.5 ?
    H17A C17 H17C . . 109.5 ?
    H17B C17 H17C . . 109.5 ?
    C7 N1 C9 . . 110.9(5) ?
    C7 N1 C6 . . 133.9(6) ?
    C9 N1 C6 . . 115.1(5) ?
    C9 N2 C8 . . 109.6(5) ?
    C9 N2 C14 . . 122.4(6) ?
    C8 N2 C14 . . 128.0(6) ?
    C12 N3 C10 . . 110.7(5) ?
    C12 N3 C2 . . 134.3(5) ?
    C10 N3 C2 . . 115.1(5) ?
    C10 N4 C11 . . 109.6(6) ?
    C10 N4 C16 . . 123.4(6) ?
    C11 N4 C16 . . 127.0(6) ?
data_global
_journal_date_recd_electronic     2013-02-23
_journal_date_accepted     2013-03-07
_journal_name_full     'Acta Crystallographica, Section E'
_journal_year     2013
_journal_volume     69
_journal_issue      4
_journal_page_first     m218
_journal_page_last     m218
_journal_paper_category     QM
_journal_paper_doi     10.1107/S1600536813006545
_journal_coeditor_code     XU5680
_publ_contact_author_name     'Wang, Zi-Xing'
_publ_contact_author_address
;
Key Laboratory of Advanced Display and System Applications,
Ministry of Education
Shanghai University
Shanghai 200072
People's Republic of China
;
_publ_contact_author_email     'zxwang78@shu.edu.cn'
_publ_section_title
;\
Chlorido[1,1'-(5-methyl-1,3-phenylene)bis(3,5-dimethyl-1<i>H</i>-\
imidazol-2-ylidene)]platinum(II)
;
loop_
    _publ_author_name
    _publ_author_address
    'Peng, Kui-Juan'
;
Department of Chemistry
Shanghai University
Shanghai 200444
People's Republic of China
;
    'Wang, Zi-Xing'
;
Key Laboratory of Advanced Display and System Applications,
Ministry of Education
Shanghai University
Shanghai 200072
People's Republic of China
;
    'Wan, Wen'
;
Department of Chemistry
Shanghai University
Shanghai 200444
People's Republic of China
;
