# Supplementary material for: Chlorido[1,1′-(5-methyl-1,3-phenyl­ene)bis­(3,5-dimethyl-1H-imidazol-2-yl­idene)]platinum(II)
Source: Acta Crystallogr Sect E Struct Rep Online. 2013 Mar 16;69(Pt 4):m218. doi: 10.1107/S1600536813006545 (PMC3629494; doi:10.1107/S1600536813006545)
Supplement: Supplementary file 2 [file e-69-0m218-Isup2.hkl]

# 
# h,k,l, Fc-squared, Fo-squared, sigma(Fo-squared) and status flag 
# 
data_I
_shelx_title ' 121008a_0m in P2(1)/n' 
_shelx_refln_list_code          4 
_shelx_F_calc_maximum      527.04 
_exptl_crystal_F_000       976.00 
_reflns_d_resolution_high  0.8395 
 
loop_ 
 _symmetry_equiv_pos_as_xyz 
 'x, y, z' 
 '-x+1/2, y+1/2, -z+1/2' 
 '-x, -y, -z' 
 'x-1/2, -y-1/2, z-1/2' 
 
_cell_length_a    11.0418 
_cell_length_b    14.5520 
_cell_length_c    11.5239 
_cell_angle_alpha  90.000 
_cell_angle_beta  116.049 
_cell_angle_gamma  90.000 
 
_shelx_F_squared_multiplier     1.000 
 
loop_ 
 _refln_index_h 
 _refln_index_k 
 _refln_index_l 
 _refln_F_squared_calc 
 _refln_F_squared_meas 
 _refln_F_squared_sigma 
 _refln_observed_status 
   2   0   0    51302.14    52104.92   2082.86 o 
   4   0   0    38869.71    41029.09   1136.11 o 
   6   0   0    24915.04    25616.77    509.79 o 
   8   0   0     2801.08     2805.54    150.14 o 
  10   0   0     2004.89     1855.42    136.69 o 
   1   1   0    47609.53    46683.97    814.84 o 
   2   1   0     7927.39     8239.92    215.12 o 
   3   1   0    16364.19    15373.51    285.05 o 
   4   1   0     2697.81     2994.93     78.58 o 
   5   1   0    19367.72    20445.66    267.21 o 
   6   1   0    10525.72    11222.75    157.51 o 
   7   1   0     3516.92     3685.05    132.21 o 
   8   1   0     7352.97     7526.94    220.72 o 
   9   1   0      754.22      697.86    165.82 o 
  10   1   0     2804.14     2581.45    159.10 o 
  11   1   0      128.86       91.47     44.28 o 
   0   2   0     1565.52     1906.16     47.84 o 
   1   2   0      591.71      848.07     18.56 o 
   2   2   0     1282.80     1497.98     44.64 o 
   3   2   0     4599.04     4360.87    121.01 o 
   4   2   0     1685.62     1815.76     84.03 o 
   5   2   0    10542.15    10175.16    172.50 o 
   6   2   0      550.54      554.67     32.60 o 
   7   2   0    23976.33    24679.23    390.05 o 
   8   2   0      969.36      979.38     64.41 o 
   9   2   0     9158.79     9147.06    287.95 o 
  10   2   0        9.50      -32.07     37.15 o 
  11   2   0     5253.20     5485.30    183.01 o 
   1   3   0    25278.00    25379.04    286.66 o 
   2   3   0     5824.61     5637.55     80.29 o 
   3   3   0    22594.92    21145.85    320.20 o 
   4   3   0      178.14      135.83     21.00 o 
   5   3   0    23021.28    23399.59    448.17 o 
   6   3   0     5193.73     5098.42    105.68 o 
   7   3   0     7721.29     7813.13    130.99 o 
   8   3   0     2455.96     2463.89    103.56 o 
   9   3   0     4036.24     4095.11    143.77 o 
  10   3   0     3057.15     3224.11    135.14 o 
  11   3   0      170.97      106.07     56.02 o 
   0   4   0   136950.47   114767.16   2115.36 o 
   1   4   0       33.26       41.84      7.99 o 
   2   4   0    31945.63    28996.17    363.14 o 
   3   4   0      268.35      347.42     15.55 o 
   4   4   0    25188.90    25310.99    386.74 o 
   5   4   0      814.89      885.69     39.06 o 
   6   4   0    19699.71    20352.46    328.39 o 
   7   4   0     4037.31     4063.01     84.42 o 
   8   4   0     5554.79     5571.40    127.00 o 
   9   4   0      344.89      191.58     76.19 o 
  10   4   0     2875.56     2623.67    122.50 o 
  11   4   0     1066.17     1151.04     97.89 o 
   1   5   0     4607.79     4189.13     63.29 o 
   2   5   0     7478.18     7880.64    138.08 o 
   3   5   0     9014.29     9340.70    133.16 o 
   4   5   0     2763.14     2428.33     62.99 o 
   5   5   0     5992.08     6366.73    127.25 o 
   6   5   0    12121.16    11901.65    211.78 o 
   7   5   0     2006.99     2041.95     69.49 o 
   8   5   0     9968.54     9761.87    191.52 o 
   9   5   0      320.82      344.53     66.10 o 
  10   5   0     5802.28     6385.63    326.04 o 
  11   5   0        4.12       38.69     52.76 o 
   0   6   0    14596.42    14170.21    280.71 o 
   1   6   0     7763.63     8325.84    126.74 o 
   2   6   0     4037.53     3886.19     69.63 o 
   3   6   0      882.88      917.39     24.74 o 
   4   6   0     3479.22     3270.65     60.16 o 
   5   6   0     5230.25     5391.43    114.93 o 
   6   6   0     5987.57     5849.28    127.25 o 
   7   6   0    11265.07    11352.61    212.30 o 
   8   6   0     1082.53     1070.04     58.21 o 
   9   6   0     5176.43     5062.77    170.34 o 
  10   6   0      131.45      104.91     51.64 o 
  11   6   0     3827.41     3960.99    165.90 o 
   1   7   0    42860.99    42668.23    550.84 o 
   2   7   0      366.17      622.24     23.30 o 
   3   7   0    24084.23    24276.04    289.82 o 
   4   7   0      324.56      413.35     31.45 o 
   5   7   0    16845.36    16435.27    327.69 o 
   6   7   0     1061.27     1106.49     52.90 o 
   7   7   0     6402.01     6455.68    175.84 o 
   8   7   0       78.40       53.64     40.17 o 
   9   7   0      998.60     1112.30     67.66 o 
  10   7   0      232.52      321.40     63.82 o 
   0   8   0    41217.83    43288.93   1415.09 o 
   1   8   0      392.44      330.44     26.70 o 
   2   8   0    21605.41    22260.86    269.18 o 
   3   8   0      940.56      933.03     29.90 o 
   4   8   0     9815.24     9435.86    177.35 o 
   5   8   0      857.41      827.75     48.68 o 
   6   8   0     8657.59     8631.59    175.06 o 
   7   8   0     3622.68     3744.08    104.02 o 
   8   8   0     1380.34     1632.69     74.83 o 
   9   8   0     1868.02     1609.74     77.51 o 
  10   8   0      563.84      619.12     80.22 o 
   1   9   0       35.73       41.68     16.60 o 
   2   9   0     4240.59     4271.51     85.26 o 
   3   9   0      328.07      410.50     27.48 o 
   4   9   0     2222.23     2150.29     92.56 o 
   5   9   0      115.27      161.76     40.20 o 
   6   9   0     8846.39     8320.17    219.99 o 
   7   9   0      199.40      225.37     48.87 o 
   8   9   0     6347.64     6444.11    194.91 o 
   9   9   0       54.39      -26.81     38.33 o 
  10   9   0     3789.30     3845.29    255.46 o 
   0  10   0    17637.16    17953.62    410.07 o 
   1  10   0      761.30      781.41     57.25 o 
   2  10   0     9918.74    10085.16    164.24 o 
   3  10   0      382.74      388.60     29.06 o 
   4  10   0     9168.45     9480.30    239.21 o 
   5  10   0     1294.16     1297.20     81.25 o 
   6  10   0     5690.66     5505.02    387.67 o 
   7  10   0     4910.97     4679.51    159.37 o 
   8  10   0      557.60      615.24     89.63 o 
   9  10   0     2645.35     2787.82    159.10 o 
   1  11   0    17566.07    17624.50    263.23 o 
   2  11   0      223.45      273.60     32.41 o 
   3  11   0    10617.00    11312.62    321.33 o 
   4  11   0      345.81      316.80     48.87 o 
   5  11   0     6074.05     6444.40    192.13 o 
   6  11   0      161.95       80.95     40.35 o 
   7  11   0     4250.61     4400.54    235.29 o 
   8  11   0       38.97       52.62     47.16 o 
   9  11   0     1335.76     1334.43    205.04 o 
   0  12   0     8182.99     8322.10    214.26 o 
   1  12   0      133.97      129.30     24.66 o 
   2  12   0     3864.16     4077.97     93.23 o 
   3  12   0     1558.25     1573.11     71.92 o 
   4  12   0     2855.57     3218.92    142.29 o 
   5  12   0     1827.76     1853.51    103.83 o 
   6  12   0     2431.32     2366.58    117.62 o 
   7  12   0     2834.39     2933.08    134.93 o 
   8  12   0      769.54      636.82     80.67 o 
   1  13   0      636.78      702.37     46.11 o 
   2  13   0      354.05      370.22     35.58 o 
   3  13   0      188.05      121.65     41.39 o 
   4  13   0     1603.70     1824.95    113.16 o 
   5  13   0      294.03      336.13    118.76 o 
   6  13   0     3293.04     3353.04    209.52 o 
   7  13   0       61.10       65.76     48.71 o 
   0  14   0    13555.91    13380.79    318.61 o 
   1  14   0       20.29       18.85     25.16 o 
   2  14   0     5489.28     5767.63    123.98 o 
   3  14   0      476.37      471.27     63.39 o 
   4  14   0     4890.56     4801.48    402.23 o 
   5  14   0      487.92      395.53     65.81 o 
   6  14   0     3912.93     3978.61    357.41 o 
   1  15   0     8681.34     8493.47    223.50 o 
   2  15   0        3.06       11.20     38.63 o 
   3  15   0     3660.12     3765.07    152.85 o 
   4  15   0        7.82       20.63     43.07 o 
   5  15   0     2195.07     2352.74    130.30 o 
   0  16   0      795.69      735.74     75.67 o 
   1  16   0      267.91      300.78     45.64 o 
   2  16   0      319.81      304.40     60.40 o 
   3  16   0      295.92      332.62     92.99 o 
   4  16   0      155.81      107.92     62.74 o 
   1  17   0     1294.80     1268.71    141.17 o 
   2  17   0      203.20      175.93     58.86 o 
 -11   0   1     4405.93     4490.65    228.57 o 
  -9   0   1      889.76     1051.98     73.67 o 
  -7   0   1      144.31      242.76     34.86 o 
  -5   0   1       21.77       23.86     17.93 o 
  -3   0   1    10658.53    12678.00    193.33 o 
  -1   0   1    94768.25    73179.69   1265.23 o 
   1   0   1    84357.98    78267.05   1661.77 o 
   3   0   1    36904.15    37915.21   1044.23 o 
   5   0   1    38866.43    37902.27    681.41 o 
   7   0   1    26362.50    27060.42    768.61 o 
   9   0   1    12683.54    13447.30    452.65 o 
 -12   1   1     2036.93     2042.74    203.92 o 
 -11   1   1     3039.18     2691.77    134.45 o 
 -10   1   1      540.55      612.25     72.83 o 
  -9   1   1     7188.08     7120.51    201.55 o 
  -8   1   1     2185.41     2199.33     70.83 o 
  -7   1   1    15902.11    16664.62    401.23 o 
  -6   1   1      143.11      175.39     14.02 o 
  -5   1   1    30901.96    32517.87    371.46 o 
  -4   1   1     4372.53     4765.48     71.43 o 
  -3   1   1    15763.75    15627.14    201.84 o 
  -2   1   1     3639.76     3559.32     47.56 o 
  -1   1   1    24954.14    25855.75    285.93 o 
   0   1   1    28115.38    28054.26    407.96 o 
   1   1   1    23221.30    25827.96    625.20 o 
   2   1   1     2437.42     2646.15     63.31 o 
   3   1   1     3461.07     3163.15     75.22 o 
   4   1   1     9668.60     9198.21    128.42 o 
   5   1   1     2693.01     2477.67     46.66 o 
   6   1   1    13905.70    13941.01    232.26 o 
   7   1   1       27.55      109.31     36.34 o 
   8   1   1     5023.80     4881.14    153.48 o 
   9   1   1      784.95      729.33     72.08 o 
  10   1   1     4757.80     4669.92    239.77 o 
  11   1   1       82.85       42.58     62.74 o 
 -12   2   1     3626.19     3453.98    149.73 o 
 -11   2   1      232.58      320.55     73.95 o 
 -10   2   1    10810.90    10842.59    222.88 o 
  -9   2   1       43.46        1.45     26.29 o 
  -8   2   1    16825.73    16996.29    365.10 o 
  -7   2   1      139.16      156.30     24.74 o 
  -6   2   1    57241.94    57998.43    651.76 o 
  -5   2   1        4.61        9.20      8.49 o 
  -4   2   1    51329.47    50148.64    823.82 o 
  -3   2   1     1287.00     1275.10     28.78 o 
  -2   2   1    47795.74    46323.92    570.40 o 
  -1   2   1      407.20      417.71     12.53 o 
   0   2   1    42363.71    44416.51    814.74 o 
   1   2   1    22248.08    23909.58    345.56 o 
   2   2   1    24264.86    24521.39    540.04 o 
   3   2   1     2571.35     3067.73     78.60 o 
   4   2   1     4978.67     5130.43    119.48 o 
   5   2   1     1774.65     1974.33     53.62 o 
   6   2   1       20.32       60.91     18.01 o 
   7   2   1     1114.08     1168.66     71.46 o 
   8   2   1      457.86      517.79     59.28 o 
   9   2   1      129.91       91.87     71.71 o 
  10   2   1      150.93       58.05     46.42 o 
  11   2   1       30.20      -17.93     58.26 o 
 -12   3   1     2219.54     2108.46    117.97 o 
 -11   3   1     2416.85     2137.16    111.63 o 
 -10   3   1      236.25      278.10     42.34 o 
  -9   3   1     6262.32     6287.17    188.23 o 
  -8   3   1     1171.74     1235.18     53.18 o 
  -7   3   1     6277.21     6539.58    113.94 o 
  -6   3   1      893.38      972.00     34.74 o 
  -5   3   1    14465.77    13795.64    194.42 o 
  -4   3   1     5624.18     5396.48    121.88 o 
  -3   3   1     6833.72     6193.39    127.22 o 
  -2   3   1     3309.13     2591.63     51.87 o 
  -1   3   1     4002.17     4618.69     61.15 o 
   0   3   1    18835.01    19369.57    400.09 o 
   1   3   1     3828.31     4670.42     70.53 o 
   2   3   1    46270.16    46715.32    667.86 o 
   3   3   1     1658.87     1722.72     55.99 o 
   4   3   1    14399.99    13853.47    299.15 o 
   5   3   1     1305.33     1367.04     56.79 o 
   6   3   1    23439.27    24374.54    386.64 o 
   7   3   1       56.75       44.80     21.79 o 
   8   3   1    10721.66    10656.04    262.11 o 
   9   3   1      837.23      741.72    112.04 o 
  10   3   1     4179.00     4480.63    164.89 o 
  11   3   1      199.89      174.06    121.01 o 
 -11   4   1     1440.26     1628.62     90.16 o 
 -10   4   1      414.96      369.28     46.57 o 
  -9   4   1       39.19       81.11     39.83 o 
  -8   4   1     1763.88     1655.04     63.02 o 
  -7   4   1      401.92      359.66     33.29 o 
  -6   4   1     5578.57     5525.40     97.10 o 
  -5   4   1      138.53      136.54     20.19 o 
  -4   4   1     7801.85     7692.08    130.99 o 
  -3   4   1     6524.17     6231.81     93.45 o 
  -2   4   1     3478.66     3305.12     88.97 o 
  -1   4   1     8984.37     7652.42    121.67 o 
   0   4   1     6715.43     6243.21    137.14 o 
   1   4   1    36533.45    35878.53    454.75 o 
   2   4   1     7101.96     6910.49    116.48 o 
   3   4   1    35966.66    37255.39    541.32 o 
   4   4   1      332.93      327.20     45.94 o 
   5   4   1    24522.01    24905.13    603.91 o 
   6   4   1        0.70       26.75     31.37 o 
   7   4   1    24929.33    25959.49    572.38 o 
   8   4   1       96.85      109.80     67.23 o 
   9   4   1     9220.21     9244.70    247.12 o 
  10   4   1       41.33       16.63     50.42 o 
  11   4   1     3852.41     3703.31    159.14 o 
 -11   5   1     5872.08     5641.20    156.53 o 
 -10   5   1       57.14      121.64     39.28 o 
  -9   5   1     9593.39     9663.44    252.99 o 
  -8   5   1      793.96      750.97     50.11 o 
  -7   5   1    17637.14    17676.29    299.56 o 
  -6   5   1       20.78       -3.67     17.36 o 
  -5   5   1    37204.96    37565.75    568.17 o 
  -4   5   1     1562.57     1513.53     35.76 o 
  -3   5   1    14169.16    12320.34    171.31 o 
  -2   5   1     1057.97     1083.86     25.92 o 
  -1   5   1    68857.62    63956.80    800.22 o 
   0   5   1     3366.70     3238.22     78.92 o 
   1   5   1    20403.54    19765.17    231.62 o 
   2   5   1     6061.60     6472.10     87.66 o 
   3   5   1     7914.39     8335.97    171.61 o 
   4   5   1     5887.80     6322.65    154.34 o 
   5   5   1     3454.14     3528.64    108.21 o 
   6   5   1     4307.54     4693.86    134.04 o 
   7   5   1      149.86      183.76     30.08 o 
   8   5   1     1873.13     1948.41     96.38 o 
   9   5   1      912.75      934.93     86.27 o 
  10   5   1      439.60      435.39     68.28 o 
 -11   6   1      586.52      585.96     61.90 o 
 -10   6   1     5587.75     5509.68    148.74 o 
  -9   6   1       94.92      112.98     32.61 o 
  -8   6   1     9231.66     9200.96    186.42 o 
  -7   6   1       90.47      146.61     27.88 o 
  -6   6   1    23674.55    24772.54    397.68 o 
  -5   6   1      233.57      314.23     39.20 o 
  -4   6   1    25779.73    25276.93    333.61 o 
  -3   6   1     2914.24     3043.15     54.89 o 
  -2   6   1    36496.98    36521.58    548.75 o 
  -1   6   1     1929.54     1692.66     41.53 o 
   0   6   1    31509.83    30277.18    395.73 o 
   1   6   1     6772.22     6598.13     98.03 o 
   2   6   1    10232.71    10043.04    129.69 o 
   3   6   1     2245.14     1984.49     45.67 o 
   4   6   1     5285.75     5251.74    110.73 o 
   5   6   1     6125.65     6127.94    127.36 o 
   6   6   1      129.81      163.45     27.11 o 
   7   6   1     4960.71     4908.01    118.13 o 
   8   6   1       48.97       53.14     40.82 o 
   9   6   1     1692.27     1630.95    103.13 o 
  10   6   1      256.85      279.59     61.73 o 
 -11   7   1      236.20      357.96     61.66 o 
 -10   7   1     1254.19     1255.97     78.95 o 
  -9   7   1      123.49       83.57     43.68 o 
  -8   7   1     1554.63     1507.47     68.22 o 
  -7   7   1     1054.88     1113.97     58.86 o 
  -6   7   1      123.76       92.20     24.83 o 
  -5   7   1     2545.36     2880.63     80.64 o 
  -4   7   1     3742.66     4001.92     75.01 o 
  -3   7   1     1978.09     2239.21     45.04 o 
  -2   7   1    12876.73    13510.48    171.59 o 
  -1   7   1     1128.72     1271.24     38.13 o 
   0   7   1    24065.24    23485.80    510.85 o 
   1   7   1     1046.75      919.10     53.82 o 
   2   7   1    36210.44    36156.63    418.37 o 
   3   7   1      606.66      577.97     28.14 o 
   4   7   1    14115.64    13514.88    231.84 o 
   5   7   1       32.03       13.89     19.65 o 
   6   7   1    21131.76    21415.52    355.47 o 
   7   7   1        9.19       31.31     25.48 o 
   8   7   1     6824.88     6963.87    158.20 o 
   9   7   1        3.98        8.35     43.07 o 
  10   7   1     4028.83     4111.02    166.15 o 
 -10   8   1     2324.90     2389.21    100.88 o 
  -9   8   1      206.65      184.16     39.50 o 
  -8   8   1     2652.61     2644.78    108.14 o 
  -7   8   1      326.19      316.39     39.06 o 
  -6   8   1     7854.07     7552.25    159.47 o 
  -5   8   1       58.78       62.86     23.28 o 
  -4   8   1     9060.88     8858.15    168.97 o 
  -3   8   1     6550.27     7584.82    109.37 o 
  -2   8   1     7234.99     7395.42    122.70 o 
  -1   8   1     9959.44    10527.97    183.57 o 
   0   8   1    10768.28    10957.79    191.82 o 
   1   8   1    16918.56    17829.29    252.38 o 
   2   8   1     1643.67     1769.57     40.37 o 
   3   8   1    14910.61    15455.66    196.42 o 
   4   8   1     2254.86     2248.52     67.53 o 
   5   8   1    13712.59    13913.64    246.00 o 
   6   8   1       72.11      104.48     28.66 o 
   7   8   1     8179.16     8407.19    176.96 o 
   8   8   1       45.22       44.82     39.18 o 
   9   8   1     3131.08     3246.98    226.33 o 
  10   8   1      150.21       73.95     96.36 o 
 -10   9   1      131.63      118.67     43.81 o 
  -9   9   1     6910.67     7057.41    268.90 o 
  -8   9   1      213.83      155.22     43.77 o 
  -7   9   1    10178.46     9746.39    250.20 o 
  -6   9   1        4.37      -21.33     23.83 o 
  -5   9   1    23042.76    22574.11    373.98 o 
  -4   9   1      135.12      117.90     21.02 o 
  -3   9   1    14875.64    14428.94    187.80 o 
  -2   9   1       15.72       35.65     17.14 o 
  -1   9   1    28127.79    28346.35    385.49 o 
   0   9   1       81.68       76.41     18.01 o 
   1   9   1    14882.95    14188.73    250.13 o 
   2   9   1      423.52      501.66     30.96 o 
   3   9   1     2832.33     2914.89     70.38 o 
   4   9   1        6.27       38.49     30.63 o 
   5   9   1     1320.44     1485.06    221.84 o 
   6   9   1        7.38       25.75     31.86 o 
   7   9   1      393.58      432.23     79.55 o 
   8   9   1      166.07      134.25     48.85 o 
   9   9   1      464.87      533.93    163.58 o 
 -10  10   1     1983.16     2065.89    120.61 o 
  -9  10   1      336.77      269.20    151.26 o 
  -8  10   1     4453.59     4803.31    166.91 o 
  -7  10   1       96.92       56.93     40.62 o 
  -6  10   1     6760.85     6738.39    196.48 o 
  -5  10   1      367.49      443.93     52.61 o 
  -4  10   1     9658.12     9613.64    240.20 o 
  -3  10   1     3226.67     3330.84     75.89 o 
  -2  10   1    10187.23    10440.69    169.16 o 
  -1  10   1     1978.33     1823.52     54.91 o 
   0  10   1     8550.64     8614.63    147.20 o 
   1  10   1     8901.01     9102.32    152.62 o 
   2  10   1     4228.23     4364.64     90.96 o 
   3  10   1     8897.15     9094.87    184.69 o 
   4  10   1     2018.59     2119.74     96.11 o 
   5  10   1     6678.77     6350.37    192.71 o 
   6  10   1       13.40      -18.22     32.86 o 
   7  10   1     5993.13     5818.43    186.29 o 
   8  10   1      136.39       87.33     49.20 o 
   9  10   1     1887.73     1948.96    116.07 o 
  -9  11   1      169.33      125.18     53.78 o 
  -8  11   1      346.20      360.22    152.38 o 
  -7  11   1       85.92       98.06     45.80 o 
  -6  11   1      201.17       90.70     45.13 o 
  -5  11   1      740.90      669.71     76.19 o 
  -4  11   1     1402.57     1432.95     84.09 o 
  -3  11   1       10.86       37.14     19.38 o 
  -2  11   1      829.41      833.10     42.58 o 
  -1  11   1      397.20      425.63     42.69 o 
   0  11   1    11606.29    11334.55    185.13 o 
   1  11   1       36.02       54.75     20.38 o 
   2  11   1    10299.53    10575.44    175.49 o 
   3  11   1      436.89      446.07     44.18 o 
   4  11   1     5673.01     5498.14    171.21 o 
   5  11   1        4.10        1.60     34.88 o 
   6  11   1    10187.77    10005.75    350.69 o 
   7  11   1       10.35      -37.81     40.04 o 
   8  11   1     4966.19     4793.89    175.99 o 
  -8  12   1     3833.16     4313.27    227.45 o 
  -7  12   1        2.50       -2.08     42.58 o 
  -6  12   1     9012.72     8876.69    249.17 o 
  -5  12   1       15.45       62.90     41.39 o 
  -4  12   1     8665.91     8330.19    227.70 o 
  -3  12   1     1136.55     1241.47     59.62 o 
  -2  12   1     4363.97     4506.69     99.65 o 
  -1  12   1     1092.76     1131.66     76.01 o 
   0  12   1     6597.22     6726.42    130.58 o 
   1  12   1     3055.44     2987.26     78.57 o 
   2  12   1     1021.18     1084.57     50.84 o 
   3  12   1     2834.56     3100.34    137.03 o 
   4  12   1      928.85      878.57     78.32 o 
   5  12   1     3422.20     3145.35    270.02 o 
   6  12   1      277.50      287.68     58.86 o 
   7  12   1     2709.87     2568.36    128.38 o 
   8  12   1       74.84       73.76     53.48 o 
  -8  13   1       86.77      110.53     61.62 o 
  -7  13   1     5203.81     5061.58    184.67 o 
  -6  13   1       21.04       11.65     44.75 o 
  -5  13   1     9361.34     9200.18    255.01 o 
  -4  13   1       17.30       41.30     45.94 o 
  -3  13   1     4593.91     5001.36    166.91 o 
  -2  13   1       47.86       74.98     25.56 o 
  -1  13   1     3916.18     3867.99     95.25 o 
   0  13   1      135.75      111.36     26.79 o 
   1  13   1     8722.50     8677.99    159.78 o 
   2  13   1      348.28      350.00     47.11 o 
   3  13   1      739.54      820.98     61.99 o 
   4  13   1      106.42      133.33     48.43 o 
   5  13   1      965.67      867.70    131.09 o 
   6  13   1      466.97      429.95     69.18 o 
   7  13   1        4.71       15.01     48.85 o 
  -7  14   1       13.44       34.61     53.05 o 
  -6  14   1     1720.68     1540.70    113.14 o 
  -5  14   1      321.25      262.88     61.27 o 
  -4  14   1     2308.01     1870.85    153.50 o 
  -3  14   1     1391.33     1621.30    102.35 o 
  -2  14   1      610.49      603.97     50.56 o 
  -1  14   1     2672.61     2749.67     82.46 o 
   0  14   1      913.92      922.25     54.53 o 
   1  14   1     5125.92     4964.10    113.89 o 
   2  14   1      200.93      230.51     42.34 o 
   3  14   1     4046.90     4348.07    161.48 o 
   4  14   1      242.25      288.63     75.07 o 
   5  14   1     5203.17     4828.50    177.61 o 
   6  14   1       21.83       15.82     48.71 o 
  -6  15   1       93.89       36.33     47.83 o 
  -5  15   1      504.65      704.17     96.36 o 
  -4  15   1      319.29      376.51     66.33 o 
  -3  15   1      260.94      311.03     58.70 o 
  -2  15   1      862.28      912.81     62.99 o 
  -1  15   1     1098.14     1186.07     63.71 o 
   0  15   1     6286.33     6094.85    133.41 o 
   1  15   1      569.64      609.88     48.03 o 
   2  15   1     3105.11     3152.59    136.56 o 
   3  15   1      412.12      408.96     65.06 o 
   4  15   1     2547.25     2183.55    184.87 o 
   5  15   1       50.39       -0.71     63.86 o 
  -4  16   1     4080.78     4057.98    166.04 o 
  -3  16   1      107.22      196.65    100.84 o 
  -2  16   1     4148.70     4112.64    162.48 o 
  -1  16   1      101.04       64.96     49.65 o 
   0  16   1     3166.54     3331.78     98.28 o 
   1  16   1       26.63       -2.54     38.80 o 
   2  16   1     1591.14     1524.53    109.84 o 
   3  16   1      185.13      181.28     59.27 o 
   4  16   1      420.78      450.67     72.60 o 
  -2  17   1      159.71       99.05     55.93 o 
  -1  17   1     2322.73     2131.35     92.23 o 
   0  17   1      859.30      983.90     70.08 o 
   1  17   1     1839.29     1689.56    174.79 o 
 -12   0   2     8782.23     9433.95    376.46 o 
 -10   0   2    11877.79    12420.99    421.28 o 
  -8   0   2    11047.52    12265.24    272.48 o 
  -6   0   2    34992.26    38187.57    565.56 o 
  -4   0   2     9179.58     8474.82    149.46 o 
  -2   0   2     3864.63     3297.04     75.88 o 
   0   0   2      434.96      354.05     22.41 o 
   2   0   2     1417.38     1557.39     56.02 o 
   4   0   2     5197.13     5240.58    106.55 o 
   6   0   2     7810.90     7840.71    277.86 o 
   8   0   2    13723.75    14126.27    468.34 o 
  10   0   2     5930.22     6424.50    293.55 o 
 -12   1   2       68.06       48.69     46.72 o 
 -11   1   2     4845.50     4866.43    568.05 o 
 -10   1   2      113.32      123.25     43.70 o 
  -9   1   2     4850.23     5121.29    126.75 o 
  -8   1   2     2859.23     2854.47     84.50 o 
  -7   1   2     4025.15     3880.55     60.54 o 
  -6   1   2     9251.15     9866.17    118.57 o 
  -5   1   2    13325.71    13578.80    194.14 o 
  -4   1   2    39419.24    42088.91    472.07 o 
  -3   1   2     1228.39     1027.22     31.91 o 
  -2   1   2    26272.76    25010.54    283.80 o 
  -1   1   2     6714.83     6718.21     93.11 o 
   0   1   2    39387.94    38841.36    667.06 o 
   1   1   2    17375.67    18194.45    253.74 o 
   2   1   2    35789.95    36464.22    524.14 o 
   3   1   2     4783.12     4502.15     97.64 o 
   4   1   2    14351.60    13098.72    203.53 o 
   5   1   2      949.58      805.77     27.00 o 
   6   1   2    11703.85    11579.15    202.34 o 
   7   1   2     3907.93     3878.57    131.40 o 
   8   1   2     2851.48     2781.89    119.62 o 
   9   1   2     3898.44     3904.94    149.68 o 
  10   1   2     1424.39     1557.39    161.34 o 
 -12   2   2      197.01      189.77     59.38 o 
 -11   2   2      697.17      629.90     70.50 o 
 -10   2   2      929.56      901.95     77.59 o 
  -9   2   2     5007.47     4971.07    154.96 o 
  -8   2   2      714.17      735.03     42.05 o 
  -7   2   2     8041.17     7883.30    115.30 o 
  -6   2   2     3648.53     4183.18     61.17 o 
  -5   2   2    39566.54    40752.66    422.98 o 
  -4   2   2        8.45       18.90      9.85 o 
  -3   2   2    45157.12    45748.55    510.00 o 
  -2   2   2       70.98      113.10     10.20 o 
  -1   2   2    35819.29    34356.33    528.87 o 
   0   2   2    12665.67    13285.28    176.98 o 
   1   2   2   277774.12   206701.38   8984.56 o 
   2   2   2     6741.01     7633.85    275.34 o 
   3   2   2    36154.57    33728.12    570.67 o 
   4   2   2       82.36      127.06     19.17 o 
   5   2   2    18323.16    18550.49    362.12 o 
   6   2   2      291.49      274.35     28.37 o 
   7   2   2    10807.34    10882.57    264.26 o 
   8   2   2      317.90      322.04     55.39 o 
   9   2   2     2018.59     2145.66    146.78 o 
  10   2   2       16.82       31.37     78.43 o 
 -12   3   2        0.28      -18.27     40.83 o 
 -11   3   2     7999.21     7649.96    257.70 o 
 -10   3   2      828.26      758.44     68.91 o 
  -9   3   2     6622.58     6766.36    155.22 o 
  -8   3   2     1165.68     1191.18     48.66 o 
  -7   3   2    20803.85    21179.62    296.76 o 
  -6   3   2     5488.44     5658.43     76.21 o 
  -5   3   2    20802.28    21329.11    231.01 o 
  -4   3   2    20185.69    20736.16    244.17 o 
  -3   3   2     5053.81     5292.67     81.04 o 
  -2   3   2    12027.69    11318.22    132.94 o 
  -1   3   2    10597.23    10864.06    134.85 o 
   0   3   2    19427.22    19456.04    254.11 o 
   1   3   2      862.49     1056.08     31.24 o 
   2   3   2    10308.29    10244.17    164.53 o 
   3   3   2     4388.89     4459.04     83.48 o 
   4   3   2    10047.51    10167.57    166.40 o 
   5   3   2     2036.23     1877.19     70.39 o 
   6   3   2     6038.79     6428.08    132.26 o 
   7   3   2     6611.55     6665.82    185.77 o 
   8   3   2     1444.09     1456.66     91.87 o 
   9   3   2     3950.90     4024.55    228.57 o 
  10   3   2      237.65      147.90     89.63 o 
 -12   4   2     4795.82     4979.67    181.42 o 
 -11   4   2      181.68      167.96     49.74 o 
 -10   4   2     6547.43     6605.72    293.07 o 
  -9   4   2       72.73       38.35     22.77 o 
  -8   4   2    13679.89    13751.40    213.14 o 
  -7   4   2     2158.91     2114.15     60.16 o 
  -6   4   2    26217.18    26238.35    355.48 o 
  -5   4   2     8046.07     7819.76     96.51 o 
  -4   4   2     8527.82     8182.12    108.89 o 
  -3   4   2     3486.50     3009.82     42.89 o 
  -2   4   2     3983.24     4126.72     54.50 o 
  -1   4   2      633.66      570.42     21.32 o 
   0   4   2     2872.11     3492.32     77.31 o 
   1   4   2     7235.97     7120.65    107.69 o 
   2   4   2     4481.51     4524.97    115.84 o 
   3   4   2     2715.43     2840.09     93.18 o 
   4   4   2     1297.57     1185.72     57.14 o 
   5   4   2     1254.88     1316.27     61.73 o 
   6   4   2     5385.99     5615.67    149.14 o 
   7   4   2      790.77      706.45     56.90 o 
   8   4   2     9445.43     9618.86    253.25 o 
   9   4   2      470.94      345.09     98.60 o 
  10   4   2     3731.80     3721.43    156.54 o 
 -12   5   2       13.60      -15.45     73.95 o 
 -11   5   2      778.62      794.90     66.65 o 
 -10   5   2     1044.33      905.51    105.06 o 
  -9   5   2     3258.83     3372.98     86.14 o 
  -8   5   2     6341.56     6110.00    118.70 o 
  -7   5   2     2248.42     2314.26     63.13 o 
  -6   5   2    10242.64    10252.44    162.26 o 
  -5   5   2     2921.31     3074.97     55.10 o 
  -4   5   2    29665.28    27857.10    324.60 o 
  -3   5   2      341.68      311.08     13.62 o 
  -2   5   2    28665.85    25235.23    266.81 o 
  -1   5   2      827.86      755.32     26.51 o 
   0   5   2    37827.50    35768.76    459.44 o 
   1   5   2        6.45       52.93     11.35 o 
   2   5   2    31889.87    33178.98    491.18 o 
   3   5   2     3063.44     3469.19    115.58 o 
   4   5   2    16844.35    17592.91    379.82 o 
   5   5   2      129.16       92.03     28.50 o 
   6   5   2    11753.55    11668.93    265.22 o 
   7   5   2     1510.00     1478.21    151.26 o 
   8   5   2     4636.36     4790.92    244.25 o 
   9   5   2      165.92      227.35     55.89 o 
  10   5   2      637.95      629.17    136.69 o 
 -11   6   2      338.53      299.88     50.79 o 
 -10   6   2     2697.60     2825.80    102.82 o 
  -9   6   2     3050.17     3175.63     85.07 o 
  -8   6   2      714.96      686.61     68.57 o 
  -7   6   2     3727.57     3730.09     98.59 o 
  -6   6   2     4573.42     4305.97     89.23 o 
  -5   6   2    19175.01    18755.66    230.89 o 
  -4   6   2      542.22      400.79     18.98 o 
  -3   6   2    16245.76    15697.57    175.68 o 
  -2   6   2      642.77      702.44     19.76 o 
  -1   6   2    35068.34    33530.27    436.59 o 
   0   6   2      331.01      721.89     32.34 o 
   1   6   2    58466.73    59224.88    876.64 o 
   2   6   2       34.39       32.71     13.53 o 
   3   6   2    20388.17    20959.27    324.63 o 
   4   6   2      440.81      333.23     38.76 o 
   5   6   2    12735.87    12650.22    281.65 o 
   6   6   2     1050.56     1122.24     96.36 o 
   7   6   2     8037.46     7698.71    227.45 o 
   8   6   2     2675.08     2565.44    116.82 o 
   9   6   2     1749.77     1907.88    165.82 o 
  10   6   2     1184.09      998.38    124.37 o 
 -11   7   2     8850.20     8260.27    199.85 o 
 -10   7   2       41.06       -2.71     33.95 o 
  -9   7   2     7475.00     7411.01    145.07 o 
  -8   7   2      111.94       95.07     33.36 o 
  -7   7   2    14640.87    14618.48    225.79 o 
  -6   7   2     1196.85     1221.54     47.19 o 
  -5   7   2    16794.88    16198.12    204.93 o 
  -4   7   2     2277.20     2291.17     39.80 o 
  -3   7   2      554.29      445.28     20.54 o 
  -2   7   2     1970.16     1964.86     40.37 o 
  -1   7   2     3057.30     3199.77     66.48 o 
   0   7   2      279.97      252.91     21.22 o 
   1   7   2        4.37       15.43      8.27 o 
   2   7   2     1639.44     1686.53     48.93 o 
   3   7   2     6020.79     6365.94    119.67 o 
   4   7   2      379.87      366.82     34.49 o 
   5   7   2     3605.23     3809.73     96.84 o 
   6   7   2      971.47     1043.82     54.75 o 
   7   7   2     5946.42     5848.83    137.90 o 
   8   7   2      441.36      470.11     47.59 o 
   9   7   2     3651.30     3536.67    148.60 o 
 -11   8   2       35.39       53.01     44.26 o 
 -10   8   2     4915.24     4884.70    118.66 o 
  -9   8   2      601.38      592.29     46.11 o 
  -8   8   2     6416.44     6408.98    129.45 o 
  -7   8   2      547.39      524.65     38.09 o 
  -6   8   2    13166.44    13190.48    206.38 o 
  -5   8   2    10338.01    10144.85    163.11 o 
  -4   8   2     3320.85     3234.68     60.90 o 
  -3   8   2     9449.32     9869.40    121.36 o 
  -2   8   2       50.55       79.71     11.27 o 
  -1   8   2     9377.02     9803.50    154.79 o 
   0   8   2     1360.83     1364.64     59.19 o 
   1   8   2    15710.82    15400.49    224.31 o 
   2   8   2     2564.93     2675.72     62.80 o 
   3   8   2     6406.40     6219.72    258.82 o 
   4   8   2     1797.91     1784.55     84.42 o 
   5   8   2     4799.94     4948.42    152.37 o 
   6   8   2     2341.45     2331.60    103.81 o 
   7   8   2     2817.21     2921.86    173.67 o 
   8   8   2     3675.31     3827.90    187.11 o 
   9   8   2      610.01      634.16    132.21 o 
 -10   9   2      684.92      867.33     67.90 o 
  -9   9   2        1.62       12.24     26.24 o 
  -8   9   2     1851.80     1996.65     68.74 o 
  -7   9   2       15.19        1.02     20.65 o 
  -6   9   2     7165.72     7038.76    140.70 o 
  -5   9   2      245.57      208.39     36.45 o 
  -4   9   2    19902.25    20372.00    364.84 o 
  -3   9   2        9.01        1.91     14.29 o 
  -2   9   2    22722.85    23222.85    323.89 o 
  -1   9   2      300.12      338.87     27.09 o 
   0   9   2    31204.36    30288.91    411.23 o 
   1   9   2       45.47       97.23     19.26 o 
   2   9   2    21409.93    20972.95    306.94 o 
   3   9   2      331.95      367.36     46.28 o 
   4   9   2    10819.55    11055.85    265.64 o 
   5   9   2       14.08        6.08     32.27 o 
   6   9   2     4345.69     4404.10    150.72 o 
   7   9   2        6.16      -28.64     36.30 o 
   8   9   2     3250.76     3183.17    177.03 o 
   9   9   2       20.41       94.12     98.60 o 
 -10  10   2     2184.98     2262.05    126.74 o 
  -9  10   2      961.04     1013.09    180.39 o 
  -8  10   2     3934.97     3619.98    270.02 o 
  -7  10   2     1672.96     1703.75     97.83 o 
  -6  10   2     5490.31     5272.59    218.48 o 
  -5  10   2     7129.89     7205.93    201.18 o 
  -4  10   2     1103.72     1081.43     50.90 o 
  -3  10   2     7667.52     7986.78    138.34 o 
  -2  10   2     1498.41     1461.91     50.35 o 
  -1  10   2     9485.65     9502.54    159.09 o 
   0  10   2       51.47       21.53     19.27 o 
   1  10   2    16317.92    16892.92    252.05 o 
   2  10   2      763.82      746.25     40.11 o 
   3  10   2     7229.21     7228.96    311.48 o 
   4  10   2     1239.50     1167.17     77.00 o 
   5  10   2     2870.54     2821.85    116.68 o 
   6  10   2     1616.67     1601.86     96.95 o 
   7  10   2     2407.47     2402.24    183.75 o 
   8  10   2     1690.04     1886.91    112.25 o 
  -9  11   2     3692.43     3607.11    150.21 o 
  -8  11   2       35.13       84.60     44.09 o 
  -7  11   2     5488.90     5399.52    450.41 o 
  -6  11   2       52.88       40.85     38.00 o 
  -5  11   2     8709.28     8086.68    222.60 o 
  -4  11   2       86.36       66.27     35.23 o 
  -3  11   2     3300.80     3342.18     91.55 o 
  -2  11   2      158.40      161.69     25.45 o 
  -1  11   2     2479.72     2455.17     67.69 o 
   0  11   2     1276.04     1329.31     64.69 o 
   1  11   2       11.49       49.27     21.74 o 
   2  11   2        9.67       13.73     20.10 o 
   3  11   2      571.52      668.26     65.45 o 
   4  11   2      193.54      206.58     69.47 o 
   5  11   2     1019.55     1254.54     93.68 o 
   6  11   2       15.11        5.98     38.08 o 
   7  11   2     3213.22     3456.77    143.57 o 
   8  11   2       40.05       78.62     49.46 o 
  -9  12   2     1229.56      953.37     96.11 o 
  -8  12   2     1473.28     1596.64    133.33 o 
  -7  12   2     1600.31     1700.04    106.08 o 
  -6  12   2     2804.05     2769.31    275.62 o 
  -5  12   2     7636.42     7515.77    217.37 o 
  -4  12   2      560.94      689.21     97.48 o 
  -3  12   2     6355.18     6437.06    143.52 o 
  -2  12   2      750.37      789.34     45.63 o 
  -1  12   2     7671.10     7550.66    141.75 o 
   0  12   2       10.37      -11.12     20.73 o 
   1  12   2    13905.82    14113.47    225.91 o 
   2  12   2       49.48       51.00     31.13 o 
   3  12   2     5499.57     6009.40    214.57 o 
   4  12   2      143.44      122.71     68.35 o 
   5  12   2     5663.95     5519.71    185.73 o 
   6  12   2      736.99      630.56    100.84 o 
   7  12   2     2651.82     2425.16    130.58 o 
  -8  13   2      880.94      845.17     89.87 o 
  -7  13   2      149.47      125.94     81.79 o 
  -6  13   2     3723.27     3740.30    151.82 o 
  -5  13   2      279.24      291.85     66.10 o 
  -4  13   2     4352.20     4568.93    160.98 o 
  -3  13   2       54.93       43.91     26.62 o 
  -2  13   2     4735.26     4825.28    122.56 o 
  -1  13   2       28.09       54.25     25.45 o 
   0  13   2    12916.34    12645.01    210.98 o 
   1  13   2      186.71      146.02     38.49 o 
   2  13   2    11063.48    11370.17    236.74 o 
   3  13   2       28.60       33.66     34.55 o 
   4  13   2     6803.71     6656.45    209.38 o 
   5  13   2       81.59      115.78     59.38 o 
   6  13   2     3114.89     2696.16    154.62 o 
  -7  14   2      253.70      211.05     60.04 o 
  -6  14   2     2866.29     3188.77    166.94 o 
  -5  14   2     1224.70     1063.20    159.10 o 
  -4  14   2      832.72      829.33     89.63 o 
  -3  14   2      622.82      579.75     70.53 o 
  -2  14   2      428.05      434.27     45.15 o 
  -1  14   2     1243.63     1309.10     61.18 o 
   0  14   2       77.40       37.57     27.32 o 
   1  14   2     2904.56     2971.59     86.36 o 
   2  14   2      271.07      209.40     43.64 o 
   3  14   2     1119.84     1173.23     96.57 o 
   4  14   2      719.71      676.83    109.80 o 
   5  14   2      930.86      964.28    175.91 o 
  -6  15   2      147.44      221.76     68.35 o 
  -5  15   2     3294.48     3084.78    183.75 o 
  -4  15   2      820.08      818.72     85.79 o 
  -3  15   2      756.66      805.96     82.49 o 
  -2  15   2      748.26      845.60     61.72 o 
  -1  15   2      221.39      168.70     38.17 o 
   0  15   2      647.73      602.25     49.30 o 
   1  15   2        2.76       21.13     35.87 o 
   2  15   2     1569.38     1641.32     88.10 o 
   3  15   2      252.79      199.29     57.33 o 
   4  15   2      300.57      281.17     61.69 o 
  -5  16   2     3476.54     3338.43    250.97 o 
  -4  16   2      129.53       77.51     61.62 o 
  -3  16   2     4769.96     4603.13    441.45 o 
  -2  16   2       98.89       45.31     46.89 o 
  -1  16   2     4272.28     4298.92    125.35 o 
   0  16   2       73.59      150.73     35.38 o 
   1  16   2     6198.21     6236.37    171.05 o 
   2  16   2       75.47       55.76     49.54 o 
   3  16   2     2933.44     2944.26    243.13 o 
  -2  17   2     2725.84     2568.79    137.59 o 
  -1  17   2        7.26      -11.34     33.50 o 
   0  17   2     3167.18     3078.82    138.67 o 
 -11   0   3     7041.26     6937.65    298.03 o 
  -9   0   3    21002.99    19997.28    598.30 o 
  -7   0   3    17014.83    16712.29    271.65 o 
  -5   0   3   111190.27   114358.49   2003.22 o 
  -3   0   3    53296.66    50666.53    734.60 o 
   1   0   3    18529.38    20689.70    517.63 o 
   3   0   3     4019.45     3638.60     91.53 o 
   5   0   3     1689.13     1597.14     79.55 o 
   7   0   3       69.44      114.28     60.50 o 
   9   0   3      516.14      510.91    105.32 o 
 -12   1   3     1213.07     1161.63     96.62 o 
 -11   1   3     5286.86     5365.61    178.21 o 
 -10   1   3     5234.00     5144.20    247.61 o 
  -9   1   3     1812.58     1967.54     93.45 o 
  -8   1   3     8213.95     8081.62    137.39 o 
  -7   1   3     2800.93     2948.69     51.89 o 
  -6   1   3    22123.87    21395.35    257.14 o 
  -5   1   3      660.23      682.11     35.27 o 
  -4   1   3    30898.59    31531.84    331.82 o 
  -3   1   3     8430.81     9433.51    135.80 o 
  -2   1   3    10337.88    10337.09    184.41 o 
  -1   1   3     3814.84     3657.87     85.17 o 
   0   1   3    24980.89    25877.81    456.31 o 
   1   1   3    26818.10    28191.01    494.36 o 
   2   1   3     4584.53     5001.36     97.02 o 
   3   1   3    14095.11    14065.80    208.73 o 
   4   1   3      952.36      966.48     31.96 o 
   5   1   3     8556.87     8029.86    178.48 o 
   6   1   3      716.96      722.86     61.74 o 
   7   1   3    10248.46    10191.70    258.22 o 
   8   1   3       21.12        5.96     41.79 o 
   9   1   3     3727.57     3565.31    150.43 o 
  10   1   3      284.75      324.92    103.08 o 
 -12   2   3     4506.26     4298.94    224.08 o 
 -11   2   3      647.63      686.13     75.15 o 
 -10   2   3     4235.48     4605.94    156.07 o 
  -9   2   3      909.08      912.74     78.34 o 
  -8   2   3      366.21      423.52     31.88 o 
  -7   2   3     1011.88     1252.36     36.68 o 
  -6   2   3       54.69       77.93     11.76 o 
  -5   2   3     1212.30     1384.61     29.02 o 
  -4   2   3      245.93      258.67     19.82 o 
  -3   2   3     1832.80     1662.96     36.95 o 
  -2   2   3    12197.04    12085.74    180.41 o 
  -1   2   3       72.48       43.96      8.30 o 
   0   2   3    34973.83    32471.01    642.32 o 
   1   2   3     2557.42     3238.45     62.55 o 
   2   2   3    48768.00    46570.21    640.04 o 
   3   2   3     2993.57     2872.65     63.53 o 
   4   2   3    23623.33    23426.78    443.16 o 
   5   2   3        3.70       15.30     19.83 o 
   6   2   3    17372.47    17517.73    382.54 o 
   7   2   3        0.89        2.81     36.61 o 
   8   2   3    11198.05    12027.59    303.28 o 
   9   2   3        0.53      137.09     53.59 o 
  10   2   3     6293.23     6500.69    315.96 o 
 -12   3   3     1755.98     1664.87    115.54 o 
 -11   3   3     1668.14     1750.14    111.50 o 
 -10   3   3     9970.49    10028.46    433.60 o 
  -9   3   3      129.03      130.84     25.48 o 
  -8   3   3    15457.35    15293.64    230.95 o 
  -7   3   3     1965.28     2055.10     58.22 o 
  -6   3   3    27069.46    26307.38    314.19 o 
  -5   3   3       58.20       46.41     13.73 o 
  -4   3   3    44895.14    44681.92    505.76 o 
  -3   3   3     3634.39     3284.08     54.35 o 
  -2   3   3    18058.98    16650.02    181.12 o 
  -1   3   3     2011.90     1511.08     33.78 o 
   0   3   3    35807.99    33567.39    468.29 o 
   1   3   3    10067.45     9718.07    160.74 o 
   2   3   3    21592.54    20833.36    318.12 o 
   3   3   3     3453.89     3378.26     73.26 o 
   4   3   3     6338.85     6727.57    159.30 o 
   5   3   3     5682.40     6061.38    168.06 o 
   6   3   3     1361.27     1424.49     57.80 o 
   7   3   3     4650.44     4860.89    339.49 o 
   8   3   3        5.42      -36.26     43.55 o 
   9   3   3     1622.74     1573.07    165.82 o 
  10   3   3      538.02      596.06    127.73 o 
 -12   4   3      116.56       82.91     50.70 o 
 -11   4   3     4384.31     4177.23    156.77 o 
 -10   4   3      528.92      599.94     55.43 o 
  -9   4   3    15986.73    16068.48    247.70 o 
  -8   4   3      109.61      138.78     24.95 o 
  -7   4   3    15655.60    14864.29    223.19 o 
  -6   4   3      485.03      529.41     27.51 o 
  -5   4   3    45895.71    46303.90    527.59 o 
  -4   4   3      710.58      693.76     30.61 o 
  -3   4   3    45310.10    41551.12    430.53 o 
  -2   4   3     3766.92     4165.57     60.28 o 
  -1   4   3    39947.30    38440.33    671.71 o 
   0   4   3      643.17      707.04     26.02 o 
   1   4   3    32156.02    33035.32    488.41 o 
   2   4   3     9668.07     9898.29    166.50 o 
   3   4   3    14686.82    15325.43    342.33 o 
   4   4   3     1042.95      956.84     54.26 o 
   5   4   3     3906.59     4194.12    122.71 o 
   6   4   3     1598.05     1510.33     73.97 o 
   7   4   3        5.58        8.65     38.11 o 
   8   4   3     1282.65     1080.70     87.84 o 
   9   4   3      116.68       56.02     85.15 o 
 -12   5   3      210.05      247.47     60.99 o 
 -11   5   3     3218.32     3367.53    141.81 o 
 -10   5   3     2160.66     2212.41     90.49 o 
  -9   5   3      145.25      136.06     28.46 o 
  -8   5   3     5529.08     5683.38    114.17 o 
  -7   5   3     1308.63     1395.20     59.59 o 
  -6   5   3     2841.70     2810.13     56.80 o 
  -5   5   3      361.53      468.44     23.39 o 
  -4   5   3     7611.56     7304.52    103.02 o 
  -3   5   3     3284.75     3135.68     47.14 o 
  -2   5   3     1419.44     1139.28     26.72 o 
  -1   5   3     7226.79     6552.65    105.19 o 
   0   5   3     1422.13     1471.06     39.16 o 
   1   5   3    17438.18    18263.83    285.79 o 
   2   5   3     1207.85     1195.68     40.58 o 
   3   5   3    20361.09    20744.22    323.08 o 
   4   5   3      950.36      947.95     56.79 o 
   5   5   3    11320.68    11505.08    432.48 o 
   6   5   3      167.96      188.57     51.54 o 
   7   5   3    12607.56    12712.90    291.18 o 
   8   5   3       45.41       89.63     80.67 o 
   9   5   3     4150.95     4266.56    255.46 o 
 -12   6   3     2600.15     2734.95    135.47 o 
 -11   6   3     1340.15     1397.57     85.31 o 
 -10   6   3     3042.95     2954.69     86.97 o 
  -9   6   3     1357.13     1490.44     62.30 o 
  -8   6   3       39.03       88.55     34.27 o 
  -7   6   3     2756.80     2713.14     72.12 o 
  -6   6   3     1423.32     1585.60     68.30 o 
  -5   6   3     9216.10     8824.93    123.75 o 
  -4   6   3      124.06      117.68     11.36 o 
  -3   6   3     8774.75     8570.36    103.28 o 
  -2   6   3     9287.57     9962.13    129.92 o 
  -1   6   3     9778.25    10465.82    156.82 o 
   0   6   3     9713.56    10323.04    155.98 o 
   1   6   3     7849.85     8716.97    190.53 o 
   2   6   3    18506.18    19357.09    306.09 o 
   3   6   3     2479.94     2638.11     92.56 o 
   4   6   3    14730.10    15088.54    323.19 o 
   5   6   3      478.16      452.93     53.78 o 
   6   6   3    11900.94    12085.26    280.83 o 
   7   6   3        0.26       19.94     33.64 o 
   8   6   3     8033.40     7793.65    351.81 o 
   9   6   3      250.90      158.65     55.93 o 
 -11   7   3      438.11      371.98     56.77 o 
 -10   7   3     7400.56     7230.78    174.86 o 
  -9   7   3      280.42      258.45     34.52 o 
  -8   7   3    14942.91    15192.12    240.04 o 
  -7   7   3      202.92      214.45     28.07 o 
  -6   7   3    22867.24    23364.55    329.55 o 
  -5   7   3        5.12        7.26     11.89 o 
  -4   7   3    34223.20    34148.76    354.26 o 
  -3   7   3      193.00      271.75     16.79 o 
  -2   7   3    15038.60    14248.03    207.21 o 
  -1   7   3       95.43      191.88     19.58 o 
   0   7   3    36518.44    36009.14    474.26 o 
   1   7   3      852.48      989.97     38.44 o 
   2   7   3    10296.44    10513.59    184.87 o 
   3   7   3      155.19      217.14     35.23 o 
   4   7   3     1346.14     1404.81     73.79 o 
   5   7   3      715.15      692.62    144.53 o 
   6   7   3     1033.85     1035.32     76.23 o 
   7   7   3      294.30      434.14     57.21 o 
   8   7   3      154.79      145.65     94.12 o 
   9   7   3      298.28      468.34    125.49 o 
 -11   8   3     2472.94     2632.01    110.96 o 
 -10   8   3      706.89      786.95     55.78 o 
  -9   8   3     4644.43     4722.24    112.39 o 
  -8   8   3      546.87      556.71     42.20 o 
  -7   8   3    11568.91    11461.95    190.21 o 
  -6   8   3        0.34       -6.79     17.39 o 
  -5   8   3    19035.34    19605.54    245.35 o 
  -4   8   3     1253.82     1375.18     35.74 o 
  -3   8   3    15167.13    14579.50    213.99 o 
  -2   8   3     3993.35     4156.69     83.57 o 
  -1   8   3    20626.39    20596.45    288.99 o 
   0   8   3     2469.72     2252.38     58.02 o 
   1   8   3    13036.36    12930.96    290.12 o 
   2   8   3     6070.65     6192.24    126.27 o 
   3   8   3     3110.38     2971.38    234.17 o 
   4   8   3     5193.40     5061.05    300.27 o 
   5   8   3     1162.99     1179.47     75.32 o 
   6   8   3     4110.08     3848.43    138.84 o 
   7   8   3        3.31       17.93     38.91 o 
   8   8   3     3692.22     3605.52    242.01 o 
 -11   9   3     3085.52     2825.28    157.98 o 
 -10   9   3        2.78       40.82     32.33 o 
  -9   9   3      549.05      510.34     45.19 o 
  -8   9   3       93.68       99.60     48.83 o 
  -7   9   3     1481.51     1446.16    122.87 o 
  -6   9   3       33.54       22.96     24.62 o 
  -5   9   3        2.76       31.95     19.08 o 
  -4   9   3      125.08      177.39     34.10 o 
  -3   9   3     3328.15     3247.55     73.61 o 
  -2   9   3     1149.79     1334.91     58.54 o 
  -1   9   3     4834.72     5033.18    119.42 o 
   0   9   3      481.35      639.75     40.43 o 
   1   9   3    14379.40    14004.00    213.60 o 
   2   9   3      530.85      506.91     39.20 o 
   3   9   3    11754.52    11664.55    425.76 o 
   4   9   3      779.65      858.32    188.23 o 
   5   9   3     5305.41     5381.66    168.48 o 
   6   9   3      112.09      147.47     45.80 o 
   7   9   3     8154.76     8241.99    361.90 o 
   8   9   3        7.90        2.31     43.20 o 
 -10  10   3     1183.45     1207.65     99.84 o 
  -9  10   3     6036.29     5839.85    383.18 o 
  -8  10   3       39.82       89.63     67.23 o 
  -7  10   3     5369.54     5191.11    264.42 o 
  -6  10   3        4.95       21.76     26.12 o 
  -5  10   3    11608.74    11825.43    226.10 o 
  -4  10   3      281.71      230.37     29.32 o 
  -3  10   3    10792.72    10428.41    203.77 o 
  -2  10   3     2534.11     2621.45     80.44 o 
  -1  10   3     3255.66     3000.42     75.00 o 
   0  10   3     2103.59     2071.57     61.36 o 
   1  10   3     6343.13     6224.44    119.07 o 
   2  10   3     5199.90     5410.55    133.17 o 
   3  10   3      526.40      523.06    132.21 o 
   4  10   3     3440.08     3597.64    133.46 o 
   5  10   3      453.23      433.51    172.54 o 
   6  10   3     4026.57     3891.70    273.38 o 
   7  10   3       55.55       38.28     42.94 o 
   8  10   3     3027.38     2970.48    156.86 o 
 -10  11   3     4104.67     4246.72    171.70 o 
  -9  11   3       42.04      122.14     54.25 o 
  -8  11   3     7530.27     7434.35    393.27 o 
  -7  11   3      170.00      177.83     59.38 o 
  -6  11   3    10595.21    10819.04    280.13 o 
  -5  11   3        1.04       -0.10     42.58 o 
  -4  11   3    18534.87    18094.86    401.67 o 
  -3  11   3      141.17      171.70     29.50 o 
  -2  11   3    12137.60    11508.82    189.23 o 
  -1  11   3      887.32      902.59     47.31 o 
   0  11   3     9769.03     9650.30    166.95 o 
   1  11   3      123.72      131.93     26.01 o 
   2  11   3     9685.23     9533.25    263.39 o 
   3  11   3      297.51      270.43     50.15 o 
   4  11   3     1914.61     1826.91    103.63 o 
   5  11   3       48.98       45.94     40.35 o 
   6  11   3      711.42      576.80    127.73 o 
   7  11   3        3.78       25.45     48.14 o 
  -9  12   3     1596.97     1558.46    144.53 o 
  -8  12   3      195.98      183.87     59.38 o 
  -7  12   3     2346.86     2552.91    123.71 o 
  -6  12   3        6.95       -6.31     34.88 o 
  -5  12   3     3609.02     3597.40    139.91 o 
  -4  12   3      385.64      368.72     54.16 o 
  -3  12   3     5106.32     5031.23    124.66 o 
  -2  12   3     2856.34     3065.47     81.11 o 
  -1  12   3     2427.18     2420.58     72.17 o 
   0  12   3     3991.56     3979.91     96.13 o 
   1  12   3     2301.07     2319.19     72.03 o 
   2  12   3     5170.23     5048.39    137.14 o 
   3  12   3     1444.41     1489.25     95.28 o 
   4  12   3     5918.45     6004.29    496.35 o 
   5  12   3      534.21      584.84     80.67 o 
   6  12   3     3657.96     3732.18    155.96 o 
  -8  13   3       99.83      140.14     55.54 o 
  -7  13   3      449.68      381.99     65.06 o 
  -6  13   3      496.39      518.38     72.03 o 
  -5  13   3      441.09      360.98     59.63 o 
  -4  13   3      829.04      793.87     77.40 o 
  -3  13   3      296.13      376.74     41.69 o 
  -2  13   3      147.71      164.25     40.83 o 
  -1  13   3     1119.78     1174.93     58.58 o 
   0  13   3     1436.72     1352.86    102.21 o 
   1  13   3     7854.60     8111.32    188.20 o 
   2  13   3      222.16      193.60     43.27 o 
   3  13   3     6326.94     6386.15    256.58 o 
   4  13   3        5.43        6.16     40.35 o 
   5  13   3     3251.44     2990.11    224.08 o 
   6  13   3        5.43      -51.87     46.96 o 
  -7  14   3     3030.38     3450.56    153.98 o 
  -6  14   3        4.70       66.21     45.47 o 
  -5  14   3     6641.51     6649.79    215.77 o 
  -4  14   3       90.54       17.58     43.43 o 
  -3  14   3     5390.34     4970.68    130.19 o 
  -2  14   3      431.09      408.97     45.74 o 
  -1  14   3     3894.75     3837.43    114.87 o 
   0  14   3      777.68      846.77     53.93 o 
   1  14   3     3369.24     3161.88    129.92 o 
   2  14   3      407.82      354.83     52.34 o 
   3  14   3      778.65      786.69    136.69 o 
   4  14   3     1010.34      791.74    126.61 o 
   5  14   3      232.42      236.56     59.02 o 
  -6  15   3     4422.86     4298.75    317.08 o 
  -5  15   3       53.80       76.25     50.53 o 
  -4  15   3     5512.17     5503.89    194.86 o 
  -3  15   3      196.93      210.39     60.80 o 
  -2  15   3     3522.71     3645.27    113.43 o 
  -1  15   3       14.82       27.62     30.79 o 
   0  15   3     2603.76     2617.15     86.41 o 
   1  15   3      616.13      653.16     64.25 o 
   2  15   3     2258.87     2226.54    105.43 o 
   3  15   3      733.70      732.74     83.48 o 
   4  15   3      380.36      407.95     72.90 o 
  -5  16   3      430.68      460.81    103.08 o 
  -4  16   3      528.06      538.79     79.04 o 
  -3  16   3      682.01      537.38     76.92 o 
  -2  16   3     1247.13     1363.39    126.54 o 
  -1  16   3      272.11      308.84     60.65 o 
   0  16   3     1223.88     1335.86    100.67 o 
   1  16   3      532.91      505.64     61.36 o 
   2  16   3     3006.50     2861.97    289.07 o 
 -12   0   4      264.45      123.25     69.47 o 
 -10   0   4     2607.31     2429.07    161.34 o 
  -8   0   4     8975.24     9117.72    212.13 o 
  -6   0   4    18982.36    19785.32    585.00 o 
  -4   0   4    50342.47    52996.29    774.76 o 
  -2   0   4    42915.78    45049.90   1118.18 o 
   0   0   4    21920.43    20261.70    522.12 o 
   2   0   4    62801.59    60168.87   1463.27 o 
   4   0   4    22464.22    20872.73    404.55 o 
   6   0   4     8187.02     8246.30    311.48 o 
   8   0   4     4601.81     4497.37    235.29 o 
 -12   1   4     5248.07     5225.96    186.14 o 
 -11   1   4      107.29      109.21     44.97 o 
 -10   1   4    15602.84    15536.99    357.31 o 
  -9   1   4     1063.11      941.45    105.32 o 
  -8   1   4    10642.30    10893.03    236.83 o 
  -7   1   4     4563.41     4528.34     78.87 o 
  -6   1   4    15437.22    15304.23    178.15 o 
  -5   1   4    17528.66    18606.58    208.83 o 
  -4   1   4    22664.25    22708.20    291.36 o 
  -3   1   4    32900.43    34857.99    399.94 o 
  -2   1   4     2346.70     2137.36    147.90 o 
  -1   1   4    17221.35    17289.15    322.31 o 
   0   1   4     3898.68     3890.03     93.33 o 
   1   1   4    17596.30    17014.72    448.17 o 
   2   1   4      420.56      412.90     26.55 o 
   3   1   4     9224.42     8771.45    151.97 o 
   4   1   4     2283.67     2195.26     73.37 o 
   5   1   4     8085.87     7857.31    154.67 o 
   6   1   4     1159.53     1055.44    114.28 o 
   7   1   4     3723.22     3610.39    140.17 o 
   8   1   4     2397.02     2741.81    401.11 o 
   9   1   4     1084.00     1180.41    123.25 o 
 -12   2   4        3.16      -13.89     43.38 o 
 -11   2   4    10866.72    10927.73    285.98 o 
 -10   2   4      390.64      322.56     52.64 o 
  -9   2   4    13756.88    13819.68    250.75 o 
  -8   2   4       55.88       58.70     20.61 o 
  -7   2   4    14980.70    14600.36    192.74 o 
  -6   2   4       14.41       17.34     12.53 o 
  -5   2   4    32411.75    33798.70    395.44 o 
  -4   2   4     4104.39     3947.94     66.84 o 
  -3   2   4     8408.32     8256.07    204.22 o 
  -2   2   4      354.02      308.22     22.68 o 
  -1   2   4     3441.39     3244.74    132.21 o 
   0   2   4      375.15      463.38     26.59 o 
   1   2   4      344.77      412.33     31.22 o 
   2   2   4     1823.42     1871.09     49.25 o 
   3   2   4     2475.09     2503.38     74.71 o 
   4   2   4      287.05      275.32     50.72 o 
   5   2   4     1658.01     1733.46    107.97 o 
   6   2   4       51.29       99.57     60.50 o 
   7   2   4     3354.19     4004.53    148.09 o 
   8   2   4       84.46      132.81     53.06 o 
   9   2   4     5325.39     5132.82    190.69 o 
 -12   3   4     1937.75     1789.36    118.81 o 
 -11   3   4       10.37       69.97     41.97 o 
 -10   3   4     2947.55     3054.98    126.73 o 
  -9   3   4     1184.38     1266.82     76.01 o 
  -8   3   4     3970.48     3841.47     87.80 o 
  -7   3   4     4466.88     4268.56     78.31 o 
  -6   3   4     3131.88     3231.36     63.21 o 
  -5   3   4    12316.94    11656.14    155.49 o 
  -4   3   4     5576.87     6185.09     92.36 o 
  -3   3   4    40887.40    40433.69    430.74 o 
  -2   3   4     2503.71     2761.93     54.40 o 
  -1   3   4    27529.39    25503.15    337.33 o 
   0   3   4     1122.18     1379.35     39.45 o 
   1   3   4    39005.70    37886.11    591.19 o 
   2   3   4     4274.31     4451.97     87.84 o 
   3   3   4    31033.99    31426.25    553.08 o 
   4   3   4     1735.60     1803.60    137.26 o 
   5   3   4     9199.64     8905.91    198.78 o 
   6   3   4      397.43      350.70    127.73 o 
   7   3   4     5316.78     5356.77    177.83 o 
   8   3   4     1243.70     1238.29    117.64 o 
   9   3   4     1593.94     1368.48    110.61 o 
 -12   4   4      164.50      162.61     54.51 o 
 -11   4   4     1210.16     1317.35    188.23 o 
 -10   4   4     1246.62     1135.69     70.67 o 
  -9   4   4     2414.03     2481.70     74.00 o 
  -8   4   4     5751.87     5695.79    114.92 o 
  -7   4   4     1095.68     1060.89     39.33 o 
  -6   4   4     3956.72     3624.68     68.29 o 
  -5   4   4     2963.98     3080.96     62.99 o 
  -4   4   4    32592.10    31294.06    366.81 o 
  -3   4   4      107.69      217.75     13.92 o 
  -2   4   4    25669.26    24719.97    328.83 o 
  -1   4   4      669.96      642.60     68.62 o 
   0   4   4    34301.23    34906.14    492.92 o 
   1   4   4     1069.86     1016.39     38.63 o 
   2   4   4    81870.02    83905.20   1486.59 o 
   3   4   4     1790.44     1629.62     68.28 o 
   4   4   4    19602.66    19793.37    605.03 o 
   5   4   4      152.89      133.99     33.93 o 
   6   4   4     7870.24     7653.86    196.49 o 
   7   4   4      377.97      397.34     62.21 o 
   8   4   4     4037.20     4003.57    159.45 o 
   9   4   4      405.99      320.44    109.80 o 
 -12   5   4     4664.47     4816.79    182.03 o 
 -11   5   4        2.90       43.17     58.26 o 
 -10   5   4    15078.71    15169.63    247.61 o 
  -9   5   4      746.31      787.26     48.96 o 
  -8   5   4     6650.89     6486.12    127.02 o 
  -7   5   4      344.30      392.26     32.09 o 
  -6   5   4    25937.65    25982.20    315.67 o 
  -5   5   4     2828.66     2667.23     54.42 o 
  -4   5   4    23763.44    24337.59    292.54 o 
  -3   5   4     7011.96     6559.02     93.03 o 
  -2   5   4      916.09      869.41     46.84 o 
  -1   5   4     1876.80     1909.32     73.29 o 
   0   5   4     3333.48     3704.23     83.05 o 
   1   5   4     4177.55     4260.72    165.52 o 
   2   5   4      166.80      127.60     21.58 o 
   3   5   4     3239.84     3364.77    104.99 o 
   4   5   4     3048.15     3022.53    103.91 o 
   5   5   4     1294.25     1134.35     68.40 o 
   6   5   4     2385.52     2440.99    100.29 o 
   7   5   4     1169.39     1129.38    136.69 o 
   8   5   4     3319.53     2942.21    135.58 o 
   9   5   4      456.02      459.37    123.25 o 
 -12   6   4       17.99        8.05     50.41 o 
 -11   6   4     8313.66     8242.85    197.68 o 
 -10   6   4       18.50       29.15     27.35 o 
  -9   6   4     7871.13     7731.11    149.58 o 
  -8   6   4      784.59      747.30     45.29 o 
  -7   6   4    17244.55    17312.27    260.14 o 
  -6   6   4      967.56      862.66     54.68 o 
  -5   6   4    25909.08    25804.13    312.37 o 
  -4   6   4    10250.97    10532.11    131.78 o 
  -3   6   4     5445.36     5215.49    138.63 o 
  -2   6   4     9944.02    10024.55    148.04 o 
  -1   6   4      213.32      151.22     17.78 o 
   0   6   4     5927.62     6246.09    108.68 o 
   1   6   4      110.44      243.36     82.18 o 
   2   6   4     8144.19     8165.95    165.24 o 
   3   6   4     1485.24     1452.85     69.42 o 
   4   6   4     3546.59     3729.49    120.60 o 
   5   6   4     1999.60     1964.09    116.52 o 
   6   6   4     2340.88     2363.19    190.47 o 
   7   6   4     2194.82     2348.40    185.99 o 
   8   6   4      506.94      401.11    114.28 o 
 -11   7   4       57.51       45.40     40.33 o 
 -10   7   4     1374.27     1452.16     70.86 o 
  -9   7   4     1383.52     1322.02     93.47 o 
  -8   7   4     1612.95     1591.36     61.44 o 
  -7   7   4     8145.09     8076.07    146.34 o 
  -6   7   4     1256.68     1295.49     40.83 o 
  -5   7   4     9294.59     9220.57    132.67 o 
  -4   7   4      796.73      743.35     30.52 o 
  -3   7   4    27196.55    27042.59    312.90 o 
  -2   7   4       13.55       50.01     18.89 o 
  -1   7   4    24842.76    24047.75    377.45 o 
   0   7   4      357.00      334.90     26.39 o 
   1   7   4    26748.32    25284.82    395.93 o 
   2   7   4        1.63       11.31     19.57 o 
   3   7   4    14084.40    13976.47    308.82 o 
   4   7   4       37.12      327.16     85.15 o 
   5   7   4     7686.17     7650.82    205.13 o 
   6   7   4        6.76       11.84     33.64 o 
   7   7   4     3283.31     3196.09    128.38 o 
   8   7   4       62.24       -4.48     87.39 o 
 -11   8   4     2851.39     2887.46     95.09 o 
 -10   8   4       32.80       50.37     30.28 o 
  -9   8   4     3970.67     4063.89    103.28 o 
  -8   8   4     3753.60     3648.40     92.84 o 
  -7   8   4     3290.18     3260.43     83.78 o 
  -6   8   4     3822.87     3983.04     90.49 o 
  -5   8   4     5900.35     5776.34    108.23 o 
  -4   8   4    12889.78    13747.27    207.31 o 
  -3   8   4      741.00      753.01     34.70 o 
  -2   8   4    12244.34    12570.78    229.41 o 
  -1   8   4      764.92      695.76     37.01 o 
   0   8   4    14447.17    14009.78    232.55 o 
   1   8   4       40.93       94.34     61.32 o 
   2   8   4    18319.17    18258.03    302.42 o 
   3   8   4      544.82      517.92    117.64 o 
   4   8   4     6055.08     5942.86    174.43 o 
   5   8   4      949.47      861.46     72.94 o 
   6   8   4     3495.98     3428.42    197.19 o 
   7   8   4     1571.46     1458.92    117.64 o 
   8   8   4     2211.10     2119.84    215.12 o 
 -11   9   4       10.76       75.67     43.02 o 
 -10   9   4     9584.20     9398.82    213.12 o 
  -9   9   4      579.80      643.11     58.49 o 
  -8   9   4     7097.40     6871.90    229.94 o 
  -7   9   4       36.89       53.74     28.35 o 
  -6   9   4    11443.38    11338.33    223.04 o 
  -5   9   4       65.75      102.90     35.85 o 
  -4   9   4    13353.03    13073.25    220.33 o 
  -3   9   4      235.75      308.53     26.37 o 
  -2   9   4     1606.13     1581.06     52.09 o 
  -1   9   4     1465.98     1663.37     67.92 o 
   0   9   4     1291.26     1315.61     48.21 o 
   1   9   4      289.28      340.97     30.76 o 
   2   9   4        2.60       -2.24     35.85 o 
   3   9   4      883.30      983.51     74.13 o 
   4   9   4     1114.26     1194.77     87.39 o 
   5   9   4       89.89      138.21     45.47 o 
   6   9   4     1432.27     1510.71     94.67 o 
   7   9   4       84.51       43.37     42.37 o 
 -10  10   4      460.91      493.27    153.50 o 
  -9  10   4     2595.65     2869.50    105.04 o 
  -8  10   4     2176.85     2125.50     88.71 o 
  -7  10   4     3004.98     3173.73    103.89 o 
  -6  10   4     1990.67     2127.50     81.52 o 
  -5  10   4     6567.41     6584.45    150.67 o 
  -4  10   4    11906.63    12042.52    210.47 o 
  -3  10   4     1828.58     1754.19     74.38 o 
  -2  10   4     6266.90     5950.82    130.99 o 
  -1  10   4      693.15      748.72     42.77 o 
   0  10   4     7367.64     7302.36    171.75 o 
   1  10   4      103.34      112.23     24.09 o 
   2  10   4    10243.40     9964.32    268.90 o 
   3  10   4      185.84      182.53     44.75 o 
   4  10   4     3031.47     3099.12    126.95 o 
   5  10   4      456.98      428.30     61.72 o 
   6  10   4     2738.07     2752.82    126.46 o 
   7  10   4     1109.13     1030.48    175.91 o 
 -10  11   4       28.41        4.71     52.61 o 
  -9  11   4     1371.27     1526.22    111.99 o 
  -8  11   4       32.11      -14.94     39.70 o 
  -7  11   4     1257.21     1528.62    105.89 o 
  -6  11   4      178.14      157.38     77.31 o 
  -5  11   4     5943.46     5929.50    187.56 o 
  -4  11   4       10.79       32.76     24.52 o 
  -3  11   4    13648.61    13420.80    318.73 o 
  -2  11   4      178.06      172.49     28.12 o 
  -1  11   4     9944.44     9907.40    172.33 o 
   0  11   4      438.67      438.40     43.02 o 
   1  11   4    19063.73    18793.46    414.14 o 
   2  11   4      128.49      176.92     78.43 o 
   3  11   4    12233.52    12459.58    601.67 o 
   4  11   4       84.16       99.47     44.95 o 
   5  11   4     6166.64     5917.60    202.80 o 
   6  11   4        6.48      -15.69     41.43 o 
  -9  12   4     3179.70     3309.73    151.72 o 
  -8  12   4      302.62      341.59     65.01 o 
  -7  12   4     2317.21     2288.67    119.91 o 
  -6  12   4      561.64      626.71    174.79 o 
  -5  12   4     4718.76     4226.38    157.12 o 
  -4  12   4     2805.94     2870.92     85.35 o 
  -3  12   4      445.16      430.01     43.67 o 
  -2  12   4     1817.67     1877.53     73.52 o 
  -1  12   4      233.19      257.32     32.95 o 
   0  12   4     2485.86     2479.26     75.68 o 
   1  12   4       87.75      104.87     45.84 o 
   2  12   4     5704.08     5639.02    225.20 o 
   3  12   4      570.26      645.40     71.59 o 
   4  12   4     2332.43     2255.28    214.00 o 
   5  12   4      471.83      484.66     94.12 o 
   6  12   4      884.97     1116.11    115.40 o 
  -8  13   4     3951.70     4101.96    198.31 o 
  -7  13   4      327.20      426.15     71.04 o 
  -6  13   4     3871.86     3858.29    158.54 o 
  -5  13   4      230.64      209.57     54.25 o 
  -4  13   4     7281.34     6628.83    146.31 o 
  -3  13   4      684.73      762.62     56.47 o 
  -2  13   4     1275.83     1229.65     79.36 o 
  -1  13   4      821.37      880.35     54.98 o 
   0  13   4      990.25      926.53     54.75 o 
   1  13   4     1055.90     1247.76    123.25 o 
   2  13   4        3.46       29.62     75.07 o 
   3  13   4      466.23      378.16    151.26 o 
   4  13   4      367.60      316.38     62.44 o 
   5  13   4      269.11      189.09     59.04 o 
  -7  14   4      839.32      791.55     89.87 o 
  -6  14   4     1745.01     1903.09    118.44 o 
  -5  14   4     1558.45     1451.79    171.42 o 
  -4  14   4     5366.57     5167.67    185.70 o 
  -3  14   4      130.67      154.62     37.41 o 
  -2  14   4     5188.54     5070.13    134.60 o 
  -1  14   4       89.37      101.83     34.42 o 
   0  14   4     4693.66     4779.12    116.63 o 
   1  14   4      150.82      177.38     44.70 o 
   2  14   4     5386.18     5686.45    268.90 o 
   3  14   4        0.12       19.96     43.67 o 
   4  14   4     2811.10     2718.07    181.51 o 
  -6  15   4      416.93      378.41    197.19 o 
  -5  15   4     2695.37     2753.94    138.37 o 
  -4  15   4      521.34      496.29     74.80 o 
  -3  15   4     3485.80     3455.20    111.40 o 
  -2  15   4      291.50      230.16     43.04 o 
  -1  15   4     3350.79     3292.80    108.20 o 
   0  15   4       44.74       -7.62     41.02 o 
   1  15   4     4085.87     4163.53    174.29 o 
   2  15   4      124.42      201.94     59.96 o 
   3  15   4     3189.30     3281.86    185.99 o 
  -4  16   4      391.58      258.34     66.65 o 
  -3  16   4      711.00      794.66     66.16 o 
  -2  16   4      167.22      133.80     39.40 o 
  -1  16   4      268.46      221.22     44.24 o 
   0  16   4      416.25      264.41     59.27 o 
   1  16   4        0.62       17.88     41.91 o 
 -13   0   5     3784.78     3504.68    228.57 o 
 -11   0   5     7459.88     7459.77    318.20 o 
  -9   0   5     3781.23     3883.87    126.91 o 
  -7   0   5      155.76      118.85     21.68 o 
  -5   0   5      126.63       75.92     26.47 o 
  -3   0   5      408.16      412.32     53.78 o 
  -1   0   5     9745.82     9664.75    284.59 o 
   1   0   5     9240.81     9254.68    268.90 o 
   3   0   5    25639.73    25059.35    647.60 o 
   5   0   5    14025.81    14204.70    470.58 o 
   7   0   5     7867.49     7775.72    324.92 o 
 -13   1   5     1542.00     1483.43    116.97 o 
 -12   1   5     2565.08     2461.38    130.66 o 
 -11   1   5     3096.69     3109.49    201.68 o 
 -10   1   5     4382.71     4574.57    159.24 o 
  -9   1   5    17410.58    17445.85    306.51 o 
  -8   1   5     1026.41     1002.47     47.93 o 
  -7   1   5    16579.04    16319.64    214.62 o 
  -6   1   5     1403.99     1359.01     37.07 o 
  -5   1   5    34524.06    33843.23    398.60 o 
  -4   1   5      845.69      940.92     41.70 o 
  -3   1   5    38392.07    38571.71    494.06 o 
  -2   1   5     5730.81     5828.66    138.10 o 
  -1   1   5    12675.33    12222.46    244.62 o 
   0   1   5     2290.45     1933.11    164.70 o 
   1   1   5    19321.49    19230.48    360.45 o 
   2   1   5     8695.24     8561.77    194.48 o 
   3   1   5     4962.70     5130.81    336.28 o 
   4   1   5     8336.80     7897.53    186.26 o 
   5   1   5     1951.22     1971.94    141.17 o 
   6   1   5     4348.38     4112.23    149.68 o 
   7   1   5      344.28      246.49     82.91 o 
   8   1   5     3506.78     3366.30    148.94 o 
 -13   2   5       55.54       72.50     82.91 o 
 -12   2   5     2349.95     2396.61    126.76 o 
 -11   2   5       11.70       26.68     41.79 o 
 -10   2   5     7849.34     7690.76    392.15 o 
  -9   2   5      101.44      125.05     30.65 o 
  -8   2   5    26300.30    25810.08    321.59 o 
  -7   2   5       17.52       13.78     14.78 o 
  -6   2   5    12810.33    12010.15    215.27 o 
  -5   2   5     1728.28     1845.47     45.81 o 
  -4   2   5    69080.48    68039.30    885.30 o 
  -3   2   5      634.97      886.74     45.75 o 
  -2   2   5    39177.57    37758.12    678.73 o 
  -1   2   5      552.72      728.27     69.47 o 
   0   2   5    28840.45    27237.45    717.07 o 
   1   2   5      490.75      523.02     31.90 o 
   2   2   5    14804.99    15652.90    256.71 o 
   3   2   5      295.33      287.44     27.76 o 
   4   2   5     3523.78     3502.89    122.13 o 
   5   2   5       17.05        3.55     25.36 o 
   6   2   5     1412.01     1637.47    100.16 o 
   7   2   5       93.60       61.05     48.31 o 
   8   2   5       25.88       12.24     51.04 o 
 -12   3   5     3471.74     3743.98    256.58 o 
 -11   3   5      438.01      380.91     62.45 o 
 -10   3   5     6307.52     6478.34    368.68 o 
  -9   3   5     3646.98     3540.95     89.51 o 
  -8   3   5     1750.62     1833.71     60.46 o 
  -7   3   5     5915.12     5746.17     98.11 o 
  -6   3   5     1632.97     1859.98     48.58 o 
  -5   3   5    10129.77    10081.74    141.43 o 
  -4   3   5       26.18       21.96      9.27 o 
  -3   3   5    15248.84    15887.67    223.37 o 
  -2   3   5     4930.97     5192.30    137.21 o 
  -1   3   5     4837.89     4704.51    189.91 o 
   0   3   5     6713.10     6489.37    133.12 o 
   1   3   5    10619.31    10996.29    240.46 o 
   2   3   5    18955.05    18820.73    318.62 o 
   3   3   5     2040.62     1995.38     58.58 o 
   4   3   5     8029.74     7738.91    173.55 o 
   5   3   5      581.42      559.00     48.77 o 
   6   3   5     5423.30     5459.33    177.38 o 
   7   3   5      137.56      134.52     52.76 o 
   8   3   5     5310.12     5400.24    195.30 o 
 -12   4   5      153.33      237.24     62.57 o 
 -11   4   5     5357.50     5278.13    193.83 o 
 -10   4   5     1791.30     1865.26     86.83 o 
  -9   4   5     6116.05     5895.42    123.23 o 
  -8   4   5     2274.15     2214.84    111.59 o 
  -7   4   5      324.16      429.16     28.93 o 
  -6   4   5     1625.65     1616.39     46.06 o 
  -5   4   5      741.27      862.13     34.41 o 
  -4   4   5     3622.15     3640.17     64.46 o 
  -3   4   5      763.59      654.83     32.22 o 
  -2   4   5     2489.87     2245.30     72.89 o 
  -1   4   5    11676.51    12203.74    206.20 o 
   0   4   5     3753.12     3858.38     87.42 o 
   1   4   5    19797.71    20875.67    315.53 o 
   2   4   5       37.71       62.08     19.59 o 
   3   4   5    19302.43    19798.77    367.92 o 
   4   4   5     1365.98     1381.57     67.90 o 
   5   4   5     9412.95     9397.04    223.14 o 
   6   4   5       77.62      112.04     76.19 o 
   7   4   5     7224.86     7365.05    225.99 o 
   8   4   5        0.19       -5.49    122.13 o 
 -12   5   5      336.87      333.65    101.96 o 
 -11   5   5     3656.43     3858.32    157.98 o 
 -10   5   5     1363.18     1408.05     67.40 o 
  -9   5   5    10953.76    10970.82    190.54 o 
  -8   5   5      502.87      449.24     68.57 o 
  -7   5   5    21282.73    20748.87    266.23 o 
  -6   5   5      854.75      842.78     37.15 o 
  -5   5   5    30930.94    29824.09    358.07 o 
  -4   5   5       26.18       31.44     11.21 o 
  -3   5   5    36286.71    36284.02    476.82 o 
  -2   5   5      414.91      444.73     27.58 o 
  -1   5   5    17989.86    18152.80    257.36 o 
   0   5   5      602.28      763.14     56.96 o 
   1   5   5    19222.13    19246.60    403.00 o 
   2   5   5     2474.07     2631.87     70.49 o 
   3   5   5    10195.78    10106.74    261.85 o 
   4   5   5      151.86      332.51     51.97 o 
   5   5   5     1343.66     1510.39     76.42 o 
   6   5   5     1055.51     1169.55    133.33 o 
   7   5   5      347.83      293.43    103.08 o 
   8   5   5      725.02      719.85    114.28 o 
 -12   6   5     1957.82     2028.33    164.70 o 
 -11   6   5     1323.87     1130.91     95.62 o 
 -10   6   5     6168.03     6402.78    137.73 o 
  -9   6   5      461.69      430.63     40.05 o 
  -8   6   5    13686.12    13905.87    224.48 o 
  -7   6   5       16.46       44.05     33.09 o 
  -6   6   5    20060.37    19498.66    250.51 o 
  -5   6   5       15.13       15.10     13.30 o 
  -4   6   5    30591.19    30008.20    411.32 o 
  -3   6   5     1665.00     1629.92     47.63 o 
  -2   6   5    19676.78    18683.09    254.42 o 
  -1   6   5     3242.51     3184.73     76.01 o 
   0   6   5    17126.34    16902.13    310.82 o 
   1   6   5      305.68      341.45     32.34 o 
   2   6   5    11565.79    12167.36    216.56 o 
   3   6   5     5285.79     5438.77    157.70 o 
   4   6   5     3389.33     3389.72    174.79 o 
   5   6   5     2980.89     2806.67    104.51 o 
   6   6   5      752.84      716.58     64.58 o 
   7   6   5     1398.14     1324.34    163.58 o 
   8   6   5       37.84      -62.74     87.39 o 
 -12   7   5     3385.06     3638.63    253.22 o 
 -11   7   5      278.32      223.77     40.61 o 
 -10   7   5     5377.77     5638.14    189.59 o 
  -9   7   5      734.99      734.44     50.05 o 
  -8   7   5      185.23      256.08     32.49 o 
  -7   7   5     2814.57     2731.48     76.61 o 
  -6   7   5     1262.28     1294.18     44.23 o 
  -5   7   5      450.52      397.74     26.30 o 
  -4   7   5       28.90       53.42     16.44 o 
  -3   7   5     1036.93      925.90     50.69 o 
  -2   7   5     2539.28     2575.72     61.63 o 
  -1   7   5     1098.30      955.35     40.68 o 
   0   7   5     2632.45     2562.23     72.45 o 
   1   7   5      716.21      767.66     69.94 o 
   2   7   5     9913.31     9864.19    363.02 o 
   3   7   5      595.19      606.26     57.21 o 
   4   7   5     6557.78     6254.19    284.59 o 
   5   7   5      611.29      696.59     67.79 o 
   6   7   5     4497.48     4443.35    156.10 o 
   7   7   5      201.57      212.88    103.08 o 
 -11   8   5     2963.87     3143.57    100.04 o 
 -10   8   5     2614.14     2681.48     88.24 o 
  -9   8   5     2418.51     2269.09    101.30 o 
  -8   8   5     5934.90     5925.66    126.06 o 
  -7   8   5      510.85      531.50    101.51 o 
  -6   8   5     6501.90     6400.12    121.15 o 
  -5   8   5      211.42      168.29     23.96 o 
  -4   8   5    12659.81    12410.58    225.41 o 
  -3   8   5      456.56      578.49     34.22 o 
  -2   8   5     8190.99     8081.13    133.93 o 
  -1   8   5     3011.94     3124.83     72.65 o 
   0   8   5     3141.85     3097.71     76.49 o 
   1   8   5     2161.81     2158.58     69.51 o 
   2   8   5     3501.29     3423.19    120.57 o 
   3   8   5     4971.24     5096.45    158.82 o 
   4   8   5      403.56      402.33     54.91 o 
   5   8   5     3418.88     3449.26    262.18 o 
   6   8   5       17.81      129.97     91.87 o 
   7   8   5     3225.99     3623.44    250.97 o 
 -11   9   5     2871.35     2981.72    114.74 o 
 -10   9   5      164.15      121.63     42.77 o 
  -9   9   5     9047.96     8818.76    200.92 o 
  -8   9   5       67.01        6.44     30.47 o 
  -7   9   5    15387.86    15720.09    293.88 o 
  -6   9   5       83.11       52.08     21.83 o 
  -5   9   5    21158.69    21397.65    357.48 o 
  -4   9   5        2.44       35.85     22.97 o 
  -3   9   5    24348.12    24259.17    374.43 o 
  -2   9   5      127.85      125.70     24.14 o 
  -1   9   5    11411.78    10942.67    180.77 o 
   0   9   5      573.30      649.21     51.61 o 
   1   9   5    10222.93    10071.88    192.91 o 
   2   9   5       13.59       26.70     44.82 o 
   3   9   5     6240.30     6387.99    186.26 o 
   4   9   5       17.24       15.42     35.16 o 
   5   9   5      853.18      894.95     82.06 o 
   6   9   5       73.67       30.89     43.77 o 
   7   9   5      435.66      361.94     73.95 o 
 -10  10   5     1633.93     1778.17     94.02 o 
  -9  10   5      802.28      894.25     74.97 o 
  -8  10   5     3126.23     3011.01    105.69 o 
  -7  10   5      331.59      390.45     54.80 o 
  -6  10   5     5539.11     5662.57    144.87 o 
  -5  10   5       37.41       84.70     26.65 o 
  -4  10   5     9776.75     9917.09    184.66 o 
  -3  10   5     1298.77     1374.94     59.53 o 
  -2  10   5     7636.40     7339.84    131.91 o 
  -1  10   5     3051.86     2903.71     91.86 o 
   0  10   5     5357.28     5269.01    112.11 o 
   1  10   5     4835.66     4524.89    114.23 o 
   2  10   5     3374.15     3315.68    127.58 o 
   3  10   5     2838.63     2977.83    124.37 o 
   4  10   5     1277.64     1245.97     93.26 o 
   5  10   5     3195.16     3310.97    140.31 o 
   6  10   5      278.05      303.97     75.07 o 
 -10  11   5     2432.68     2471.24    134.64 o 
  -9  11   5       87.10      108.63     55.83 o 
  -8  11   5     1242.04     1212.20    100.08 o 
  -7  11   5       41.74       62.18     46.83 o 
  -6  11   5     1221.79     1260.97     96.67 o 
  -5  11   5      140.36      169.27     32.38 o 
  -4  11   5       25.86       29.09     23.66 o 
  -3  11   5        4.53       11.99     23.99 o 
  -2  11   5     1067.59     1125.97     63.18 o 
  -1  11   5      216.31      176.63     29.52 o 
   0  11   5     3891.51     3932.02     96.83 o 
   1  11   5      171.23      158.42     68.35 o 
   2  11   5     8836.50     9238.38    802.22 o 
   3  11   5        9.41      -10.47     40.04 o 
   4  11   5     6192.23     6163.92    414.56 o 
   5  11   5        8.15       33.85     49.30 o 
  -9  12   5     1178.12     1111.82    162.46 o 
  -8  12   5     4103.62     4188.34    169.67 o 
  -7  12   5      353.29      246.16     56.79 o 
  -6  12   5     3693.34     3978.88    456.01 o 
  -5  12   5       10.51       21.50     40.62 o 
  -4  12   5     7340.30     7438.27    161.40 o 
  -3  12   5       30.66       22.32     27.11 o 
  -2  12   5     5525.36     5669.03    168.03 o 
  -1  12   5      516.60      580.85     45.02 o 
   0  12   5     3497.66     3532.43     94.00 o 
   1  12   5     1196.67     1207.52    145.65 o 
   2  12   5     3121.29     2915.46    127.92 o 
   3  12   5     1017.22      893.88     83.32 o 
   4  12   5      515.23      414.85     69.54 o 
   5  12   5     1123.32      986.08     93.22 o 
  -8  13   5       49.84      117.80     58.05 o 
  -7  13   5     4611.49     4918.56    187.56 o 
  -6  13   5       28.03      -12.02     41.85 o 
  -5  13   5     8196.14     8359.89    246.61 o 
  -4  13   5       29.60       24.99     32.12 o 
  -3  13   5     9026.48     9289.76    186.40 o 
  -2  13   5      458.93      485.92     69.47 o 
  -1  13   5     7491.17     7430.75    188.58 o 
   0  13   5      247.61      194.78     34.67 o 
   1  13   5     5182.14     5211.00    625.20 o 
   2  13   5      611.86      708.78     77.92 o 
   3  13   5     2197.31     2203.93    124.87 o 
   4  13   5      649.64      692.74     81.44 o 
  -7  14   5       83.47       64.55     52.64 o 
  -6  14   5      960.61     1166.65    104.29 o 
  -5  14   5        0.96       71.97    133.33 o 
  -4  14   5      947.54     1022.38     67.92 o 
  -3  14   5      459.78      572.40     53.26 o 
  -2  14   5     1226.84     1392.49    219.60 o 
  -1  14   5     1668.26     1798.74    156.49 o 
   0  14   5      979.19      879.65     80.05 o 
   1  14   5     1430.20     1638.49     90.64 o 
   2  14   5      862.83      819.52    201.68 o 
   3  14   5     2871.43     2863.76    399.99 o 
  -6  15   5      160.56      227.89     66.76 o 
  -5  15   5     1254.12     1142.81    106.04 o 
  -4  15   5       15.71       73.05     50.61 o 
  -3  15   5     1816.90     1633.65    127.76 o 
  -2  15   5      196.24      200.87     58.15 o 
  -1  15   5      483.33      476.37     52.22 o 
   0  15   5      607.79      557.38     72.13 o 
   1  15   5      374.70      470.52     74.49 o 
  -3  16   5       21.36       14.71     36.81 o 
  -2  16   5     3027.65     2726.31    154.62 o 
  -1  16   5       28.38      -23.75     42.66 o 
 -12   0   6     7385.73     7522.51    338.37 o 
 -10   0   6    12925.96    12844.51    450.41 o 
  -8   0   6    15715.65    15842.94    600.55 o 
  -6   0   6    19252.85    18414.63    322.86 o 
  -4   0   6    31627.74    35540.43    661.50 o 
  -2   0   6     6143.60     8201.48    264.42 o 
   0   0   6     3057.40     3388.15    136.69 o 
   2   0   6      716.76      683.46     64.98 o 
   4   0   6     2214.70     2592.66    161.34 o 
   6   0   6      525.42      560.21    103.08 o 
   8   0   6     1429.62     1369.15    168.06 o 
 -13   1   6     2738.21     2613.54    144.09 o 
 -12   1   6       44.68       -0.12     45.14 o 
 -11   1   6     4859.16     4749.23    175.88 o 
 -10   1   6       99.05       86.03     66.10 o 
  -9   1   6    11640.90    11267.66    189.65 o 
  -8   1   6     4572.05     4926.12    257.13 o 
  -7   1   6     8443.79     8296.07    136.64 o 
  -6   1   6     6485.13     6760.29    107.73 o 
  -5   1   6    12268.36    12824.39    174.26 o 
  -4   1   6    21077.61    22163.68    384.43 o 
  -3   1   6     8289.00    10014.23    373.10 o 
  -2   1   6    24702.88    25706.80    484.74 o 
  -1   1   6     2178.44     2361.02     94.12 o 
   0   1   6    15480.65    15139.51    300.19 o 
   1   1   6      630.44      857.24     51.48 o 
   2   1   6    13400.83    12974.21    223.58 o 
   3   1   6       44.15       38.27     31.12 o 
   4   1   6     9079.33     8817.71    211.52 o 
   5   1   6      940.44     1007.73     84.23 o 
   6   1   6     4489.62     4388.90    163.95 o 
   7   1   6      440.63      383.86     71.25 o 
   8   1   6     1697.22     1746.62    196.07 o 
 -13   2   6      158.68      302.46     72.08 o 
 -12   2   6      141.25       92.43     56.78 o 
 -11   2   6      569.04      497.72     70.50 o 
 -10   2   6      584.19      575.80     53.36 o 
  -9   2   6     3481.86     3233.70    103.03 o 
  -8   2   6      634.78      664.80     36.97 o 
  -7   2   6     8736.55     8375.07    129.51 o 
  -6   2   6       61.68       54.10     15.61 o 
  -5   2   6     9880.00     9780.31    141.32 o 
  -4   2   6       33.81      117.87     18.59 o 
  -3   2   6    35124.95    35097.25    644.61 o 
  -2   2   6        5.50       20.17     31.37 o 
  -1   2   6    22901.48    22704.22    625.20 o 
   0   2   6      332.37      280.11     32.82 o 
   1   2   6    21809.62    20999.36    337.24 o 
   2   2   6      171.14      249.12     29.25 o 
   3   2   6    23950.14    23779.81    380.12 o 
   4   2   6        1.82        4.30     27.77 o 
   5   2   6    11074.24    10762.77    398.87 o 
   6   2   6       11.75      -45.68     40.83 o 
   7   2   6     3441.31     3551.48    379.82 o 
   8   2   6       44.13       46.00     56.78 o 
 -12   3   6      142.02      185.99     85.15 o 
 -11   3   6     7975.08     7903.01    237.61 o 
 -10   3   6      133.29      154.19     36.58 o 
  -9   3   6    25694.96    24916.90    418.61 o 
  -8   3   6      714.94      627.90     35.82 o 
  -7   3   6     9575.67     9307.05    140.98 o 
  -6   3   6     2172.79     2098.60     57.71 o 
  -5   3   6    14578.48    13969.80    197.83 o 
  -4   3   6     8236.91     8299.07    164.80 o 
  -3   3   6    18868.25    18513.29    302.22 o 
  -2   3   6    10134.14    10507.46    185.49 o 
  -1   3   6      443.59      421.28     31.57 o 
   0   3   6     5069.46     5361.23    114.19 o 
   1   3   6      756.13      804.74     43.03 o 
   2   3   6     5988.26     5838.32    125.61 o 
   3   3   6       26.91       22.98     29.43 o 
   4   3   6     3012.82     2984.91    107.67 o 
   5   3   6     1346.66     1230.22    141.17 o 
   6   3   6     1704.11     1566.35    147.90 o 
   7   3   6     1230.55     1232.29    105.28 o 
 -12   4   6     5681.15     5789.49    442.57 o 
 -11   4   6       14.13      -30.21     39.52 o 
 -10   4   6    15946.31    15623.87    293.87 o 
  -9   4   6       33.30       54.45     26.57 o 
  -8   4   6    14017.94    14222.38    200.17 o 
  -7   4   6      571.82      604.65     34.77 o 
  -6   4   6    16837.76    16454.57    236.85 o 
  -5   4   6      196.14      266.09     32.66 o 
  -4   4   6    26948.51    27073.76    326.49 o 
  -3   4   6     4553.99     4692.42     92.21 o 
  -2   4   6     5100.05     4961.43    134.24 o 
  -1   4   6     4864.63     5121.60    110.65 o 
   0   4   6      161.51      172.26     25.62 o 
   1   4   6     1146.41     1144.77     50.49 o 
   2   4   6       31.59       42.24     22.64 o 
   3   4   6     3003.25     2978.64    212.88 o 
   4   4   6      755.32      754.54     64.25 o 
   5   4   6      962.28      910.97     70.39 o 
   6   4   6     1671.53     1685.11    170.30 o 
   7   4   6      494.99      493.36     76.87 o 
 -12   5   6      112.32      100.64     56.02 o 
 -11   5   6     1473.52     1397.54     83.66 o 
 -10   5   6      116.88       76.22     38.04 o 
  -9   5   6     4189.75     4127.77    104.79 o 
  -8   5   6     1215.03     1289.22     58.15 o 
  -7   5   6     1772.33     1823.17     52.94 o 
  -6   5   6     5072.44     4675.31     86.42 o 
  -5   5   6     2346.33     2215.65     54.11 o 
  -4   5   6     9659.04     9552.18    149.29 o 
  -3   5   6     2023.08     2076.48     55.67 o 
  -2   5   6    28727.61    28815.42    392.33 o 
  -1   5   6      501.79      431.94     34.22 o 
   0   5   6    20928.67    21231.16    344.36 o 
   1   5   6      315.72      399.71     50.37 o 
   2   5   6    22733.79    22978.52    355.05 o 
   3   5   6     1395.99     1303.97     77.69 o 
   4   5   6    12751.46    12665.26    270.26 o 
   5   5   6       29.84       15.07     34.43 o 
   6   5   6     4126.51     4508.58    257.70 o 
   7   5   6       76.62       69.86     58.26 o 
 -12   6   6      879.60      974.29    239.77 o 
 -11   6   6      130.04      127.34     40.84 o 
 -10   6   6     2514.87     2506.76     84.73 o 
  -9   6   6      266.27      243.23     36.04 o 
  -8   6   6     2702.57     2815.86     81.64 o 
  -7   6   6     7393.34     7420.52    122.41 o 
  -6   6   6     4347.42     4442.08     87.47 o 
  -5   6   6     3770.65     3611.57     72.71 o 
  -4   6   6     3339.24     3811.34     87.00 o 
  -3   6   6    18097.51    18404.60    266.15 o 
  -2   6   6       61.46       86.92     20.65 o 
  -1   6   6    15306.29    15814.87    252.81 o 
   0   6   6      579.64      594.94     52.07 o 
   1   6   6    13429.72    13966.24    233.97 o 
   2   6   6      380.03      471.13     59.55 o 
   3   6   6    22505.78    22234.90    814.67 o 
   4   6   6     1443.77     1344.50     80.51 o 
   5   6   6     5010.74     4891.24    148.30 o 
   6   6   6      472.36      419.04    112.04 o 
   7   6   6     2035.19     2045.89    206.16 o 
 -12   7   6        5.52      -11.20     47.84 o 
 -11   7   6     6407.23     6715.98    171.62 o 
 -10   7   6        7.23       15.24     29.20 o 
  -9   7   6    14187.54    14513.06    241.54 o 
  -8   7   6       43.47       30.30     25.57 o 
  -7   7   6     5824.41     5584.50    102.18 o 
  -6   7   6        6.24        5.39     15.92 o 
  -5   7   6    18030.13    17684.01    258.13 o 
  -4   7   6      288.43      297.02     32.85 o 
  -3   7   6    14543.41    14783.54    224.30 o 
  -2   7   6     1000.07     1077.47     71.74 o 
  -1   7   6     2122.08     2280.89     68.78 o 
   0   7   6     1458.17     1501.00     76.33 o 
   1   7   6      945.60     1041.31    101.04 o 
   2   7   6      222.32      244.13     43.78 o 
   3   7   6       25.37       49.20     36.87 o 
   4   7   6     1108.00     1229.99     83.90 o 
   5   7   6      654.04      629.31     64.57 o 
   6   7   6      343.83      354.62     79.09 o 
 -11   8   6        0.47       18.90     40.14 o 
 -10   8   6     6300.73     6245.05    163.71 o 
  -9   8   6      621.58      692.84     61.42 o 
  -8   8   6     3586.97     3378.19    146.07 o 
  -7   8   6     3586.91     3734.12    113.21 o 
  -6   8   6     8534.96     8332.29    150.29 o 
  -5   8   6     3420.81     3480.89     96.83 o 
  -4   8   6    10744.41    10644.38    271.04 o 
  -3   8   6     9803.02     9979.50    222.07 o 
  -2   8   6     2588.91     2682.24     69.43 o 
  -1   8   6     4891.06     4981.84    100.75 o 
   0   8   6     1128.11     1180.73     55.80 o 
   1   8   6     4197.59     4505.18    108.20 o 
   2   8   6       13.16       33.72     33.50 o 
   3   8   6     4775.31     4706.00    174.24 o 
   4   8   6       76.37       82.44     43.89 o 
   5   8   6     1304.19     1308.91     91.36 o 
   6   8   6      458.88      449.57    108.08 o 
 -11   9   6       30.66       63.21     42.21 o 
 -10   9   6        9.43       29.74     35.77 o 
  -9   9   6       76.54      113.60     40.28 o 
  -8   9   6     2606.90     2431.18     96.23 o 
  -7   9   6      636.25      755.88     60.97 o 
  -6   9   6     5729.35     5945.83    172.39 o 
  -5   9   6      171.60      189.71     31.47 o 
  -4   9   6     7567.25     7731.92    177.76 o 
  -3   9   6       50.10       24.41     23.75 o 
  -2   9   6    15829.09    16174.66    239.72 o 
  -1   9   6       81.33       90.06     29.17 o 
   0   9   6     9287.80     9678.97    182.11 o 
   1   9   6      406.89      436.78     77.16 o 
   2   9   6    14209.85    14120.20    467.28 o 
   3   9   6      216.58      165.91     60.50 o 
   4   9   6     7596.26     7166.30    316.36 o 
   5   9   6        9.69       -1.30     43.15 o 
   6   9   6     3936.01     3517.89    226.64 o 
 -10  10   6     4376.34     4389.71    140.69 o 
  -9  10   6       31.37        0.89     37.70 o 
  -8  10   6     5167.60     5113.36    269.95 o 
  -7  10   6     1125.29     1138.90     73.46 o 
  -6  10   6     1757.49     1685.06     75.02 o 
  -5  10   6     1335.72     1419.44     87.38 o 
  -4  10   6     3901.55     3703.43    179.95 o 
  -3  10   6     4747.92     4831.20    115.79 o 
  -2  10   6      300.21      383.05     39.26 o 
  -1  10   6     3426.66     3458.37     86.28 o 
   0  10   6        6.26      130.55     53.37 o 
   1  10   6     3801.90     3997.31    144.29 o 
   2  10   6       92.41       63.66     43.43 o 
   3  10   6     6290.80     6555.15    206.13 o 
   4  10   6      270.37      255.80     61.73 o 
   5  10   6     2079.67     1775.23    114.79 o 
 -10  11   6       25.67       -0.14     50.51 o 
  -9  11   6     9564.20     9215.43    460.49 o 
  -8  11   6      244.59      202.36     47.39 o 
  -7  11   6     6596.97     6438.93    379.52 o 
  -6  11   6      540.60      618.11     74.02 o 
  -5  11   6     6431.57     6538.66    241.35 o 
  -4  11   6       23.06       38.65     28.83 o 
  -3  11   6     8608.46     8218.57    168.71 o 
  -2  11   6      135.24      162.54     34.70 o 
  -1  11   6      491.83      498.20     42.06 o 
   0  11   6        7.00       -0.45     28.12 o 
   1  11   6      313.57      270.46     75.07 o 
   2  11   6      440.65      546.78     71.29 o 
   3  11   6       18.18        7.59     47.23 o 
   4  11   6        7.38       78.94     50.16 o 
   5  11   6      564.24      477.83    100.84 o 
  -9  12   6      352.77      472.84     85.15 o 
  -8  12   6     2833.33     2575.82    137.17 o 
  -7  12   6     1167.91     1309.63    140.05 o 
  -6  12   6     1451.83     1266.37    101.46 o 
  -5  12   6     2120.10     2426.66    142.12 o 
  -4  12   6     3252.17     2955.70     92.25 o 
  -3  12   6     6834.75     7109.91    178.62 o 
  -2  12   6      844.61      824.18     57.96 o 
  -1  12   6     5372.74     5323.82    131.77 o 
   0  12   6      186.55      172.54     43.50 o 
   1  12   6     4646.91     4617.28    167.98 o 
   2  12   6      270.50      300.27    112.04 o 
   3  12   6     3711.10     3536.05    250.97 o 
   4  12   6       23.58      -51.54     91.87 o 
  -8  13   6     1093.35     1310.57    113.26 o 
  -7  13   6      150.22      169.08    109.80 o 
  -6  13   6     1114.30     1190.16    102.08 o 
  -5  13   6      521.88      573.52     55.38 o 
  -4  13   6     3898.96     3922.73    150.72 o 
  -3  13   6       67.41       38.95     31.03 o 
  -2  13   6     8127.37     8063.46    174.24 o 
  -1  13   6        2.92       -3.53     30.40 o 
   0  13   6     6302.90     6078.18    167.49 o 
   1  13   6      126.05      244.25    105.32 o 
   2  13   6     5289.77     5064.30    300.27 o 
   3  13   6      193.49      239.77    118.76 o 
  -7  14   6      132.23      159.62     61.25 o 
  -6  14   6     2251.62     2239.39    136.21 o 
  -5  14   6      225.66      259.39     65.15 o 
  -4  14   6     2941.30     2595.37     93.81 o 
  -3  14   6      783.86      749.57     75.36 o 
  -2  14   6      604.56      583.55     54.92 o 
  -1  14   6      614.65      560.64     63.84 o 
   0  14   6      214.87      137.48     54.25 o 
   1  14   6      715.56      770.85    150.14 o 
   2  14   6        0.73      -28.38     44.09 o 
  -5  15   6     1886.39     1943.66    134.64 o 
  -4  15   6      945.73      909.49     86.36 o 
  -3  15   6     3113.51     2933.64    125.93 o 
  -2  15   6      817.34      865.91     66.20 o 
  -1  15   6      515.66      460.71    111.76 o 
   0  15   6      888.02     1023.12    128.85 o 
 -13   0   7     3554.74     3973.01    253.22 o 
 -11   0   7     2810.11     3343.34    206.16 o 
  -9   0   7     8657.38     8799.24    227.18 o 
  -7   0   7    29546.12    29677.00    579.87 o 
  -5   0   7    11314.65    10672.29    417.92 o 
  -3   0   7    36967.64    37650.64    985.97 o 
  -1   0   7    25609.88    25355.14    683.46 o 
   1   0   7    18340.32    18825.32    524.36 o 
   3   0   7     7906.94     7989.16    203.18 o 
   5   0   7     2431.16     2487.34    170.30 o 
   7   0   7      941.14      815.67    132.21 o 
 -13   1   7     2586.05     2689.87    153.31 o 
 -12   1   7     1419.24     1587.55    119.62 o 
 -11   1   7     3385.50     3373.12    144.92 o 
 -10   1   7     1589.53     1690.87     81.64 o 
  -9   1   7     3411.37     4091.91    241.00 o 
  -8   1   7    13314.94    13790.05    220.37 o 
  -7   1   7      702.89      834.98    113.36 o 
  -6   1   7    11194.55    11772.13    171.33 o 
  -5   1   7      139.45      215.69     50.84 o 
  -4   1   7    14430.35    15102.65    319.21 o 
  -3   1   7      155.57     1205.57     96.36 o 
  -2   1   7    16510.99    17318.38    351.59 o 
  -1   1   7     3102.62     3019.04    180.39 o 
   0   1   7     5434.59     5341.98    140.17 o 
   1   1   7     2906.12     2814.19     94.19 o 
   2   1   7     6570.57     6609.39    140.12 o 
   3   1   7     5780.96     5894.50    181.42 o 
   4   1   7     1521.85     1347.61     95.77 o 
   5   1   7     4490.01     4095.88    159.94 o 
   6   1   7      889.86      796.29    110.92 o 
   7   1   7     2296.58     2261.07    137.17 o 
 -13   2   7      109.84       -1.20     53.06 o 
 -12   2   7     4476.26     4369.40    364.14 o 
 -11   2   7      102.88       73.16     47.46 o 
 -10   2   7     8313.36     8205.54    186.04 o 
  -9   2   7      457.58      556.03     41.89 o 
  -8   2   7     5097.81     5578.60    196.97 o 
  -7   2   7      631.59      580.00     49.63 o 
  -6   2   7      316.55      332.13     52.07 o 
  -5   2   7      104.72       66.12     16.78 o 
  -4   2   7      604.34      508.81     48.43 o 
  -3   2   7     1153.64     1031.72     65.06 o 
  -2   2   7      518.19      378.03     41.43 o 
  -1   2   7      337.95      324.90     38.22 o 
   0   2   7     7733.58     7741.64    185.77 o 
   1   2   7     1779.96     1890.33     66.16 o 
   2   2   7     6524.74     6598.00    141.68 o 
   3   2   7      253.94      180.85     39.28 o 
   4   2   7    10480.91    10328.38    249.61 o 
   5   2   7       47.92       37.37     46.24 o 
   6   2   7     5491.61     5424.06    254.34 o 
   7   2   7       16.15      -20.76     52.76 o 
 -12   3   7     2717.49     2526.69    133.55 o 
 -11   3   7     1930.07     1630.10    145.65 o 
 -10   3   7     5677.99     6038.75    276.69 o 
  -9   3   7     3755.33     3424.71    106.48 o 
  -8   3   7    17639.36    17182.51    233.55 o 
  -7   3   7     2007.02     2029.31     87.53 o 
  -6   3   7    18204.65    17474.97    232.18 o 
  -5   3   7      276.07      284.45     24.40 o 
  -4   3   7    29977.57    29002.04    554.76 o 
  -3   3   7      275.21      303.49     38.76 o 
  -2   3   7    26306.59    26700.95    510.59 o 
  -1   3   7     1058.18     1004.91     57.81 o 
   0   3   7    10845.42    10918.75    202.07 o 
   1   3   7     1365.74     1363.80     57.59 o 
   2   3   7     9817.01     9758.19    189.78 o 
   3   3   7     2908.02     2869.17    107.67 o 
   4   3   7     2698.39     2565.52    169.18 o 
   5   3   7     1604.32     1671.67    170.30 o 
   6   3   7      371.20      370.42     68.35 o 
   7   3   7      969.35     1027.88    105.15 o 
 -12   4   7      251.09      241.31     63.32 o 
 -11   4   7     3060.73     2987.24    107.74 o 
 -10   4   7     1165.81     1232.73    107.16 o 
  -9   4   7     9625.49     9455.70    200.52 o 
  -8   4   7      105.37      120.12     23.57 o 
  -7   4   7    17614.78    17214.51    232.66 o 
  -6   4   7      534.50      575.85     39.21 o 
  -5   4   7    17683.62    16750.33    248.02 o 
  -4   4   7      174.81      150.62     21.46 o 
  -3   4   7    37408.15    38243.58    583.11 o 
  -2   4   7     1172.94     1131.12     50.84 o 
  -1   4   7    16240.66    15979.71    272.66 o 
   0   4   7     1249.45     1326.69     57.66 o 
   1   4   7    11156.60    10860.31    304.48 o 
   2   4   7       82.29      124.09     29.85 o 
   3   4   7     6063.34     6310.90    197.19 o 
   4   4   7      684.72      728.04     99.72 o 
   5   4   7      735.77      867.21    132.21 o 
   6   4   7      568.57      518.93     81.79 o 
 -12   5   7      251.04      306.40    125.49 o 
 -11   5   7     5084.68     5006.35    155.74 o 
 -10   5   7      657.89      562.25     55.00 o 
  -9   5   7     9114.72     9222.18    171.67 o 
  -8   5   7     1024.10     1292.79    133.28 o 
  -7   5   7      341.21      316.42     28.88 o 
  -6   5   7     2776.71     2656.36     64.57 o 
  -5   5   7     1475.27     1555.17     75.68 o 
  -4   5   7     3512.61     3358.47     91.86 o 
  -3   5   7      269.16      275.94     27.00 o 
  -2   5   7     3886.81     4039.01     99.55 o 
  -1   5   7     3704.14     3883.06     98.59 o 
   0   5   7     2512.61     2507.68     78.46 o 
   1   5   7     2919.09     3108.03    132.05 o 
   2   5   7     3648.05     3790.71    137.81 o 
   3   5   7     9818.23     9934.55    403.35 o 
   4   5   7     1087.34     1058.33     82.30 o 
   5   5   7     2885.65     2949.13    125.33 o 
   6   5   7      219.54      237.53     96.36 o 
 -12   6   7     2875.11     3032.51    336.13 o 
 -11   6   7      310.56      418.45     54.21 o 
 -10   6   7     5428.76     5323.02    144.87 o 
  -9   6   7     2856.35     2915.92     87.09 o 
  -8   6   7     3813.61     3925.80     98.99 o 
  -7   6   7     8034.10     8003.42    135.66 o 
  -6   6   7       90.28       98.04     20.70 o 
  -5   6   7     5012.62     5189.79    105.01 o 
  -4   6   7       44.00       34.38     24.64 o 
  -3   6   7     6030.69     6319.61    119.93 o 
  -2   6   7      918.66      898.37     69.14 o 
  -1   6   7     3062.46     3161.78    125.17 o 
   0   6   7     2979.44     2952.33     88.17 o 
   1   6   7     1117.19     1068.20     61.11 o 
   2   6   7     4864.61     4789.26    180.39 o 
   3   6   7      114.17      159.80     44.65 o 
   4   6   7     4517.33     4436.22    154.48 o 
   5   6   7      171.34      191.78     53.05 o 
   6   6   7     2047.12     2319.27    217.36 o 
 -11   7   7      166.29      145.82     44.33 o 
 -10   7   7     4332.75     4546.65    117.30 o 
  -9   7   7      604.67      569.86     48.44 o 
  -8   7   7    11713.68    11702.61    202.88 o 
  -7   7   7       47.76       37.14     22.95 o 
  -6   7   7    21136.62    20703.08    305.55 o 
  -5   7   7      259.31      261.81     43.22 o 
  -4   7   7    25386.23    24910.99    409.23 o 
  -3   7   7       12.97       -1.42     20.24 o 
  -2   7   7    22220.92    22737.07    374.56 o 
  -1   7   7      166.81      135.65     29.52 o 
   0   7   7    11271.89    11575.31    219.52 o 
   1   7   7      101.75      105.20     30.78 o 
   2   7   7     5059.20     5041.49    152.02 o 
   3   7   7      227.47      228.85     47.70 o 
   4   7   7     4923.54     4435.03    175.45 o 
   5   7   7       11.05       75.02     46.45 o 
   6   7   7      651.67      849.28    150.14 o 
 -11   8   7     1277.68     1519.68    110.12 o 
 -10   8   7     1621.47     1643.36     92.33 o 
  -9   8   7     4218.91     4446.37    133.02 o 
  -8   8   7      422.85      450.41     59.68 o 
  -7   8   7     9186.41     9205.97    167.86 o 
  -6   8   7       35.87       68.43     29.00 o 
  -5   8   7     9906.92     9745.46    196.48 o 
  -4   8   7       28.61       54.71     26.29 o 
  -3   8   7    13004.87    12649.00    315.19 o 
  -2   8   7     1139.47     1337.77     98.33 o 
  -1   8   7     8782.85     8859.96    208.29 o 
   0   8   7     1865.17     2026.73     73.32 o 
   1   8   7     4000.24     3902.07    275.36 o 
   2   8   7     1984.69     2166.71    102.60 o 
   3   8   7     3154.27     3184.84    187.64 o 
   4   8   7     1820.14     1692.50     98.32 o 
   5   8   7     1364.22     1180.52    250.97 o 
 -11   9   7     2593.88     3036.76    119.80 o 
 -10   9   7        1.97        8.20     37.96 o 
  -9   9   7     3837.01     3921.53    128.18 o 
  -8   9   7       89.64       66.10     36.04 o 
  -7   9   7       77.50       64.55     33.87 o 
  -6   9   7     1884.09     1879.91     75.19 o 
  -5   9   7      755.05      762.48     53.93 o 
  -4   9   7       12.13       47.53     27.95 o 
  -3   9   7       28.91       25.68     26.66 o 
  -2   9   7      133.19       92.08     27.26 o 
  -1   9   7      861.41      941.09     81.83 o 
   0   9   7      222.51      220.25     36.51 o 
   1   9   7     2423.95     2566.52    108.98 o 
   2   9   7       76.85       70.40     44.65 o 
   3   9   7     6138.59     6521.43    246.26 o 
   4   9   7        5.32       21.22     43.96 o 
   5   9   7     3282.77     3071.09    278.09 o 
 -10  10   7     1999.01     2090.78    102.49 o 
  -9  10   7     3863.09     3839.48    130.03 o 
  -8  10   7     2385.96     2112.37     97.60 o 
  -7  10   7     3347.30     3379.39    144.92 o 
  -6  10   7      263.99      239.51     62.39 o 
  -5  10   7     4126.33     4192.00    164.12 o 
  -4  10   7      187.76      165.08     36.22 o 
  -3  10   7     6576.25     6745.18    198.65 o 
  -2  10   7       18.67       29.25     29.18 o 
  -1  10   7     3329.06     3339.21    151.37 o 
   0  10   7      649.94      665.53     52.73 o 
   1  10   7     2627.71     2656.17    198.41 o 
   2  10   7     1319.75     1493.08     99.42 o 
   3  10   7     1886.57     1871.24    109.30 o 
   4  10   7     1220.62     1248.85     98.69 o 
  -9  11   7        3.56       -5.82     39.97 o 
  -8  11   7     7648.62     7483.60    189.71 o 
  -7  11   7      139.11       19.25     47.38 o 
  -6  11   7     7724.83     7828.27    178.26 o 
  -5  11   7      198.04      217.51     39.60 o 
  -4  11   7    13475.96    13393.08    258.84 o 
  -3  11   7       51.67       54.73     30.60 o 
  -2  11   7     9893.80     9747.80    194.05 o 
  -1  11   7       61.05       80.31     33.49 o 
   0  11   7     6082.12     6167.05    437.79 o 
   1  11   7      128.63      186.20     59.11 o 
   2  11   7     4659.16     4941.72    357.73 o 
   3  11   7      159.98      197.16     58.65 o 
  -8  12   7     1050.47      913.01    193.83 o 
  -7  12   7     1583.95     1366.93    110.37 o 
  -6  12   7      137.88      160.11     57.43 o 
  -5  12   7     2095.29     2129.09     95.67 o 
  -4  12   7       16.14       29.48     41.11 o 
  -3  12   7     3318.51     3360.57    102.11 o 
  -2  12   7     1137.77     1184.12     70.02 o 
  -1  12   7     2157.48     2161.70     87.01 o 
   0  12   7     1730.93     1820.49    292.83 o 
   1  12   7     2309.13     2319.12    121.53 o 
   2  12   7     1655.52     1865.43    119.76 o 
   3  12   7     1029.55     1235.71    141.79 o 
  -7  13   7      586.72      504.53     77.21 o 
  -6  13   7      496.75      489.01     76.25 o 
  -5  13   7      395.90      468.79     68.77 o 
  -4  13   7      761.21      681.71     60.40 o 
  -3  13   7      104.57      137.48     40.14 o 
  -2  13   7      453.32      363.62     48.02 o 
  -1  13   7      701.77      627.67     57.85 o 
   0  13   7       24.30       21.04     55.54 o 
   1  13   7     1611.44     1526.35    144.80 o 
   2  13   7        6.47       17.26     51.08 o 
  -6  14   7      150.26      145.97     60.83 o 
  -5  14   7     2913.29     3017.08    109.58 o 
  -4  14   7        4.72        2.26     36.90 o 
  -3  14   7     5204.14     5253.90    207.65 o 
  -2  14   7        1.34        1.95     34.66 o 
  -1  14   7     3075.58     3074.84    132.47 o 
   0  14   7       20.42        4.44     61.79 o 
 -10   0   8      873.61      938.91    114.28 o 
  -8   0   8     4753.67     4601.93    230.81 o 
  -6   0   8     7752.95     7467.49    528.84 o 
  -4   0   8     4684.32     4396.53    197.19 o 
  -2   0   8    22950.66    22708.70    638.64 o 
   0   0   8    12696.02    12721.26    392.15 o 
   2   0   8    15838.29    15959.28    472.82 o 
   4   0   8     9747.46     8210.45    345.09 o 
   6   0   8     5740.86     4927.61    273.38 o 
 -12   1   8     4704.49     4553.96    180.39 o 
 -11   1   8       57.10       31.45     42.69 o 
 -10   1   8     6351.40     6674.44    138.54 o 
  -9   1   8      123.31       92.06     27.91 o 
  -8   1   8    16883.66    17052.40    264.10 o 
  -7   1   8     3589.99     3514.24     90.11 o 
  -6   1   8     7033.70     6689.55    131.08 o 
  -5   1   8     2918.05     2902.47    112.47 o 
  -4   1   8     8156.34     8394.57    287.95 o 
  -3   1   8     8617.89     8408.10    237.53 o 
  -2   1   8     6673.12     6722.64    216.24 o 
  -1   1   8     9382.37     9374.95    222.42 o 
   0   1   8      574.32      649.23     55.19 o 
   1   1   8     5203.44     5131.87    145.54 o 
   2   1   8      301.22      241.87     37.99 o 
   3   1   8     4356.56     4179.53    141.51 o 
   4   1   8        3.00      -32.56     41.97 o 
   5   1   8     3149.43     2722.05    138.58 o 
   6   1   8      531.00      281.49     69.66 o 
 -12   2   8        0.09       -6.34     50.42 o 
 -11   2   8     8053.51     7703.60    190.77 o 
 -10   2   8       16.15       13.71     30.11 o 
  -9   2   8    17389.53    17801.69    276.30 o 
  -8   2   8       89.32       77.45     30.29 o 
  -7   2   8    15297.06    15639.43    216.86 o 
  -6   2   8      321.48      292.85     33.11 o 
  -5   2   8    18380.37    17989.49    546.77 o 
  -4   2   8       40.98       41.34     31.22 o 
  -3   2   8    21930.85    23401.32    466.30 o 
  -2   2   8      457.21      520.84     53.25 o 
  -1   2   8     3072.49     3059.61    133.33 o 
   0   2   8     1408.66     1406.64     98.60 o 
   1   2   8      385.08      417.60     48.25 o 
   2   2   8      663.49      682.82     52.03 o 
   3   2   8        6.75      -12.22     33.16 o 
   4   2   8      304.08      138.93     78.43 o 
   5   2   8      759.24      641.19     83.98 o 
   6   2   8      158.24      220.72     68.13 o 
 -12   3   8     1991.45     1898.88    125.78 o 
 -11   3   8       10.65      -26.40     30.55 o 
 -10   3   8     3854.41     3790.21    118.53 o 
  -9   3   8       11.84       -6.62     23.19 o 
  -8   3   8    13730.45    13372.50    219.46 o 
  -7   3   8     3820.99     3847.69     82.23 o 
  -6   3   8     4567.92     4527.39     90.36 o 
  -5   3   8     5504.00     5661.89    172.54 o 
  -4   3   8     8103.06     8576.77    213.28 o 
  -3   3   8    12790.65    12698.31    282.27 o 
  -2   3   8     3241.13     3135.10     89.88 o 
  -1   3   8    15747.54    16608.87    288.94 o 
   0   3   8      336.47      362.51     68.01 o 
   1   3   8    11049.80    11221.22    216.58 o 
   2   3   8       84.37       50.86     28.44 o 
   3   3   8     7810.26     7698.79    209.92 o 
   4   3   8        4.76        3.14     37.29 o 
   5   3   8     3727.46     3748.93    237.53 o 
   6   3   8       64.77      107.91     59.96 o 
 -12   4   8      109.48      144.71     54.65 o 
 -11   4   8      808.26      835.27     67.98 o 
 -10   4   8      423.39      334.81     46.13 o 
  -9   4   8     1747.17     1735.87     67.33 o 
  -8   4   8      754.84      665.41     41.18 o 
  -7   4   8      937.41      965.24     60.22 o 
  -6   4   8     8273.08     8281.59    134.63 o 
  -5   4   8     1865.55     1882.51     71.92 o 
  -4   4   8     7516.70     8065.68    162.94 o 
  -3   4   8      137.25      176.10     29.40 o 
  -2   4   8    16410.87    16152.71    282.07 o 
  -1   4   8       36.71       33.11     24.34 o 
   0   4   8    11299.03    11320.35    215.53 o 
   1   4   8      176.22      203.79     34.43 o 
   2   4   8     8532.65     8676.49    225.56 o 
   3   4   8        5.87       -9.83     36.89 o 
   4   4   8     6902.11     6760.64    199.70 o 
   5   4   8      145.59      168.06     89.63 o 
 -12   5   8     7286.40     7002.73    321.56 o 
 -11   5   8       74.57      120.16     40.06 o 
 -10   5   8     9998.50     9603.57    228.54 o 
  -9   5   8      208.36      187.36     33.30 o 
  -8   5   8    20694.62    20408.16    518.67 o 
  -7   5   8        7.17       18.63     19.79 o 
  -6   5   8     8145.26     7701.03    142.37 o 
  -5   5   8      920.95      861.65     65.75 o 
  -4   5   8     9176.18     8809.41    216.62 o 
  -3   5   8     1885.27     1899.83     68.99 o 
  -2   5   8     9227.91     9054.47    181.38 o 
  -1   5   8     2285.69     2231.90     78.07 o 
   0   5   8      963.37     1054.84     58.98 o 
   1   5   8     2525.85     2518.87     87.53 o 
   2   5   8       56.12       31.65     38.22 o 
   3   5   8     1019.97     1348.98    271.14 o 
   4   5   8        4.49       12.95     39.70 o 
   5   5   8      873.57      869.45    143.41 o 
 -12   6   8       22.93      -14.79     39.15 o 
 -11   6   8     5176.86     5356.15    151.80 o 
 -10   6   8        1.82       24.84     34.38 o 
  -9   6   8    11073.83    10954.45    265.89 o 
  -8   6   8      699.06      752.26     44.04 o 
  -7   6   8     5315.84     5207.87    101.82 o 
  -6   6   8     3041.90     3040.97     95.09 o 
  -5   6   8     6912.10     6885.33    154.54 o 
  -4   6   8      826.12      930.30     57.66 o 
  -3   6   8     9423.65     9590.49    189.98 o 
  -2   6   8     4550.23     4468.46    115.09 o 
  -1   6   8     2403.09     2510.44     85.00 o 
   0   6   8     2450.19     2599.56     87.29 o 
   1   6   8      810.44      871.97     72.29 o 
   2   6   8     1097.03     1168.85     86.65 o 
   3   6   8      104.38      115.34    101.96 o 
   4   6   8     1928.49     1965.43    127.73 o 
   5   6   8       10.55       76.19    100.84 o 
 -11   7   8       68.27       53.74     47.46 o 
 -10   7   8      319.10      276.45     59.28 o 
  -9   7   8       19.75        4.28     39.04 o 
  -8   7   8      648.71      557.38     47.55 o 
  -7   7   8     2681.48     2659.95     85.04 o 
  -6   7   8      485.16      454.81     53.86 o 
  -5   7   8     4186.79     4219.15    150.09 o 
  -4   7   8      363.41      394.57     42.47 o 
  -3   7   8     7762.18     7209.92    192.36 o 
  -2   7   8      383.71      394.89     42.95 o 
  -1   7   8    15028.83    14927.04    272.79 o 
   0   7   8      443.66      445.53     45.66 o 
   1   7   8     7282.40     7436.60    209.30 o 
   2   7   8      367.08      322.68     73.95 o 
   3   7   8    10980.35    11432.49    345.09 o 
   4   7   8      133.73       99.01     52.58 o 
 -11   8   8     1371.04     1605.22    191.59 o 
 -10   8   8       94.63        2.63     40.23 o 
  -9   8   8     4133.37     4494.69    169.65 o 
  -8   8   8      254.00      274.53     46.21 o 
  -7   8   8     3040.15     3052.44    100.24 o 
  -6   8   8     2578.14     2535.54     88.03 o 
  -5   8   8     1855.98     1943.49     77.15 o 
  -4   8   8     1239.28     1323.39     69.01 o 
  -3   8   8     2159.82     2302.72     96.86 o 
  -2   8   8     5825.93     5753.95    139.65 o 
  -1   8   8       85.48      146.11     34.91 o 
   0   8   8     4127.50     4201.33    224.53 o 
   1   8   8        2.05       40.67     54.90 o 
   2   8   8     3506.43     3739.01    198.31 o 
   3   8   8       26.89       49.09     49.32 o 
   4   8   8     7359.60     7588.11    232.98 o 
 -10   9   8     5752.10     6192.21    170.65 o 
  -9   9   8       54.13       71.54     40.35 o 
  -8   9   8    12070.00    12328.91    314.84 o 
  -7   9   8      127.75       64.13     34.91 o 
  -6   9   8     4967.60     4957.43    132.23 o 
  -5   9   8      440.83      477.48     47.76 o 
  -4   9   8     8575.88     8441.20    314.80 o 
  -3   9   8        1.22       40.67     28.70 o 
  -2   9   8     7627.37     7187.32    194.59 o 
  -1   9   8        0.91       16.05     29.32 o 
   0   9   8      578.92      636.08     61.19 o 
   1   9   8       11.73       71.37     88.51 o 
   2   9   8      102.53       98.40     46.59 o 
   3   9   8        3.33       55.73     47.75 o 
   4   9   8       28.37       66.10     51.24 o 
 -10  10   8        4.94       80.27     43.21 o 
  -9  10   8     4019.02     3878.03    132.69 o 
  -8  10   8      446.53      596.34     80.76 o 
  -7  10   8     4004.21     3721.26    115.33 o 
  -6  10   8     1839.74     2056.78     86.61 o 
  -5  10   8     4209.27     4000.89    118.64 o 
  -4  10   8     3307.50     3450.59    108.31 o 
  -3  10   8     4618.99     4328.48    125.39 o 
  -2  10   8     4520.79     4910.21    155.59 o 
  -1  10   8     1029.92     1180.03     73.21 o 
   0  10   8     3576.30     3820.14    137.77 o 
   1  10   8      230.19      286.63     58.73 o 
   2  10   8     2604.96     2964.75    243.46 o 
   3  10   8       22.97      -36.10     48.12 o 
  -9  11   8        8.05       -5.65     54.51 o 
  -8  11   8       69.06      184.99     64.04 o 
  -7  11   8     1662.83     1763.67    123.56 o 
  -6  11   8      167.31      114.14     46.44 o 
  -5  11   8     3884.05     3888.94    119.35 o 
  -4  11   8       18.78       25.99     46.27 o 
  -3  11   8     4586.97     4522.23    134.11 o 
  -2  11   8       13.52       19.18     39.52 o 
  -1  11   8     7520.20     7355.42    189.36 o 
   0  11   8       22.08        1.83     45.17 o 
   1  11   8     5410.37     5704.66    193.19 o 
   2  11   8       98.89      150.23     57.86 o 
  -8  12   8        1.23      -31.18     54.65 o 
  -7  12   8     4709.95     4521.97    183.01 o 
  -6  12   8      418.21      431.65     55.79 o 
  -5  12   8     2042.78     2128.79     93.55 o 
  -4  12   8      682.33      713.80     61.53 o 
  -3  12   8     2163.90     2180.47    132.60 o 
  -2  12   8     1460.73     1426.15     82.40 o 
  -1  12   8      436.31      377.40     75.53 o 
   0  12   8     1350.27     1267.90    177.03 o 
   1  12   8       19.83        8.87     52.32 o 
  -7  13   8      585.01      552.10     87.84 o 
  -6  13   8     3820.92     3713.55    165.53 o 
  -5  13   8      580.71      630.33     67.45 o 
  -4  13   8     2749.41     2961.94    109.01 o 
  -3  13   8      508.32      601.31     60.18 o 
  -2  13   8     3134.84     3012.89    106.05 o 
  -1  13   8      336.97      454.05     81.63 o 
   0  13   8      206.35      139.11     74.26 o 
  -4  14   8     1537.78     1681.49     95.42 o 
  -3  14   8      784.87      803.24     71.36 o 
 -11   0   9     5090.28     5301.83    259.94 o 
  -9   0   9     7670.76     7805.65    274.50 o 
  -7   0   9     4529.03     4666.18    210.64 o 
  -5   0   9      516.02      593.82     89.63 o 
  -3   0   9      436.29      656.57     89.63 o 
  -1   0   9      367.04      378.70     69.47 o 
   1   0   9     5727.87     5848.60    237.53 o 
   3   0   9     3963.35     3715.32    224.08 o 
   5   0   9     4638.06     4150.04    253.22 o 
 -12   1   9     2316.51     2364.37    125.15 o 
 -11   1   9     2274.72     2457.74     97.78 o 
 -10   1   9     2547.47     2571.06     84.16 o 
  -9   1   9     2928.13     3055.10     89.23 o 
  -8   1   9     2147.21     2274.80     75.60 o 
  -7   1   9    11388.51    11378.07    197.98 o 
  -6   1   9     1288.82     1320.56     90.15 o 
  -5   1   9    10321.55    10399.27    259.04 o 
  -4   1   9        9.13       24.09     31.57 o 
  -3   1   9    11294.97    11322.60    269.99 o 
  -2   1   9      171.21      106.78     38.60 o 
  -1   1   9    10435.03    10577.78    254.22 o 
   0   1   9      781.70      783.26     76.19 o 
   1   1   9     4715.03     4898.21    152.85 o 
   2   1   9     1559.13     1529.70    184.67 o 
   3   1   9     3917.65     3793.75    226.33 o 
   4   1   9     1946.94     2077.03    128.96 o 
   5   1   9      842.22      777.42     94.27 o 
 -12   2   9     4297.88     4045.65    164.79 o 
 -11   2   9       53.26       58.27     35.38 o 
 -10   2   9     3546.30     3602.96    129.38 o 
  -9   2   9      856.13      872.98     59.84 o 
  -8   2   9    10131.15    10248.71    184.54 o 
  -7   2   9       18.74       -2.74     24.32 o 
  -6   2   9    18169.43    19146.89    412.58 o 
  -5   2   9      172.24      166.12     41.79 o 
  -4   2   9    15264.20    14941.46    333.20 o 
  -3   2   9       41.15        7.62     31.57 o 
  -2   2   9    19774.31    20905.09    433.00 o 
  -1   2   9      175.62      146.69     85.15 o 
   0   2   9     9965.07     9798.35    239.01 o 
   1   2   9      267.20      299.34     41.88 o 
   2   2   9     6933.79     7081.21    203.18 o 
   3   2   9       89.57      106.66     53.78 o 
   4   2   9     2914.76     2701.34    199.43 o 
   5   2   9       87.01      176.05     62.74 o 
 -12   3   9     3207.45     3023.90    142.58 o 
 -11   3   9      951.29      861.80     69.37 o 
 -10   3   9     4663.91     4405.22    130.22 o 
  -9   3   9     2254.52     2168.85     77.71 o 
  -8   3   9     4717.26     4944.43    165.28 o 
  -7   3   9     5936.54     5630.50    179.18 o 
  -6   3   9       57.34      162.08     47.06 o 
  -5   3   9     5678.59     5971.50    176.03 o 
  -4   3   9      223.18      204.91     42.69 o 
  -3   3   9     5885.41     5904.27    247.61 o 
  -2   3   9      373.24      322.18     46.07 o 
  -1   3   9     4031.88     3984.33    199.09 o 
   0   3   9     2093.34     1936.81     87.85 o 
   1   3   9     2032.55     2006.81     81.06 o 
   2   3   9     1355.05     1443.83     91.53 o 
   3   3   9     1727.23     1533.32     98.20 o 
   4   3   9     2866.65     3036.34    215.12 o 
 -12   4   9      483.45      432.81     58.37 o 
 -11   4   9     4412.42     4334.70    134.51 o 
 -10   4   9      348.62      319.17     47.10 o 
  -9   4   9     7844.65     7984.58    158.31 o 
  -8   4   9     1170.88     1144.64     52.87 o 
  -7   4   9     3076.99     3124.59     78.36 o 
  -6   4   9     5293.67     5143.72    162.08 o 
  -5   4   9       58.07      112.62     41.39 o 
  -4   4   9     1459.56     1524.70    170.30 o 
  -3   4   9       26.43      -14.12     35.76 o 
  -2   4   9     2716.53     2682.56     90.38 o 
  -1   4   9      465.18      413.49     45.01 o 
   0   4   9      794.73      768.34     56.91 o 
   1   4   9     2173.46     2222.25     85.87 o 
   2   4   9      487.67      602.19     68.26 o 
   3   4   9     1670.55     1805.99    105.93 o 
   4   4   9      140.04       -2.24     85.15 o 
 -12   5   9     1009.41     1005.72     78.73 o 
 -11   5   9     3229.97     3092.60    112.95 o 
 -10   5   9     1192.54     1174.01     77.19 o 
  -9   5   9     6221.64     6238.88    135.67 o 
  -8   5   9     1984.36     1887.67     64.09 o 
  -7   5   9    16077.26    15988.10    289.15 o 
  -6   5   9      288.39      300.89     39.59 o 
  -5   5   9    16908.54    16989.47    371.35 o 
  -4   5   9        5.81      -15.28     30.87 o 
  -3   5   9    20611.03    20689.88    353.15 o 
  -2   5   9       44.41       54.18     31.79 o 
  -1   5   9    14145.42    13789.34    259.54 o 
   0   5   9      348.27      379.26     45.15 o 
   1   5   9     5929.38     5806.60    178.56 o 
   2   5   9       43.49       68.47     43.61 o 
   3   5   9     2188.42     2131.86    152.38 o 
   4   5   9      473.59      414.02     68.91 o 
 -11   6   9      426.37      441.57     56.02 o 
 -10   6   9     1839.79     1876.11     89.88 o 
  -9   6   9     1479.07     1579.05     70.33 o 
  -8   6   9     5876.23     5927.52    115.67 o 
  -7   6   9      187.60      162.71     31.65 o 
  -6   6   9     9540.60     9364.59    197.25 o 
  -5   6   9      114.14      130.50     35.15 o 
  -4   6   9     8713.92     8674.13    225.24 o 
  -3   6   9       88.96       58.08     36.47 o 
  -2   6   9    14701.70    14145.44    264.33 o 
  -1   6   9      802.01      812.34     58.90 o 
   0   6   9     7520.62     7383.64    241.36 o 
   1   6   9      710.49      834.87     76.92 o 
   2   6   9     2590.69     2655.22    122.21 o 
   3   6   9      897.85      828.18    110.92 o 
   4   6   9     1936.05     1954.06    119.80 o 
 -11   7   9        4.86       11.54     47.46 o 
 -10   7   9     3433.69     3525.20    163.58 o 
  -9   7   9       26.83       12.05     36.98 o 
  -8   7   9     5534.81     5557.07    127.66 o 
  -7   7   9       83.59       66.78     34.91 o 
  -6   7   9      775.73      750.96     58.04 o 
  -5   7   9     1410.03     1345.60     71.52 o 
  -4   7   9      552.67      508.90     67.23 o 
  -3   7   9      544.96      534.09     60.25 o 
  -2   7   9      204.08      215.56     40.21 o 
  -1   7   9      936.62      821.25     60.84 o 
   0   7   9     1298.86     1398.79    103.11 o 
   1   7   9      713.29      587.63     68.91 o 
   2   7   9     2183.48     2209.58    121.08 o 
   3   7   9      281.75      260.42     63.00 o 
 -10   8   9      856.86      868.38     74.08 o 
  -9   8   9     3093.86     3012.22    116.07 o 
  -8   8   9     3802.64     3626.08    117.51 o 
  -7   8   9     2951.62     3181.91    206.01 o 
  -6   8   9     3235.09     3233.13    105.05 o 
  -5   8   9      816.81      796.29     60.59 o 
  -4   8   9     2906.85     3056.12    159.10 o 
  -3   8   9       93.07       66.57     38.55 o 
  -2   8   9     3134.23     3145.42    122.83 o 
  -1   8   9       19.16       66.98     33.91 o 
   0   8   9     1282.43     1397.88     98.88 o 
   1   8   9      537.57      580.55     73.17 o 
   2   8   9     1067.45     1218.69     99.49 o 
   3   8   9     2251.33     2120.34    124.17 o 
 -10   9   9        9.03       -5.12     40.80 o 
  -9   9   9     3640.60     3910.52    140.55 o 
  -8   9   9       92.98       65.29     53.06 o 
  -7   9   9     8143.18     8068.63    186.92 o 
  -6   9   9      202.30      167.77     41.21 o 
  -5   9   9     9113.93     9302.34    203.43 o 
  -4   9   9      498.85      495.72     62.74 o 
  -3   9   9    13391.42    12978.42    305.91 o 
  -2   9   9       35.14       15.69     37.15 o 
  -1   9   9     7925.35     8109.57    186.59 o 
   0   9   9       47.02        5.54     43.49 o 
   1   9   9     5008.44     5103.28    181.76 o 
   2   9   9       20.82       18.12     53.48 o 
  -9  10   9     1642.72     1759.55    315.96 o 
  -8  10   9     2438.17     2058.93    145.65 o 
  -7  10   9      715.81      642.60     65.37 o 
  -6  10   9     4922.97     4514.90    132.14 o 
  -5  10   9      144.04      178.86     41.30 o 
  -4  10   9     3770.69     3746.43    149.00 o 
  -3  10   9        3.53       19.16     38.22 o 
  -2  10   9     4120.85     4061.27    148.54 o 
  -1  10   9      788.40      856.59     79.91 o 
   0  10   9     2283.59     2293.85    123.82 o 
   1  10   9      893.51      949.51     93.65 o 
  -8  11   9     2139.55     1773.86    129.13 o 
  -7  11   9      118.98      175.48     45.11 o 
  -6  11   9       36.06       14.66     35.25 o 
  -5  11   9      137.47       98.44     37.96 o 
  -4  11   9      144.09      161.72     42.61 o 
  -3  11   9      399.20      462.59     69.47 o 
  -2  11   9       83.88      124.63     49.74 o 
  -1  11   9      180.85      138.93     67.23 o 
   0  11   9      565.98      775.33    112.04 o 
   1  11   9        6.61        8.13     52.18 o 
  -7  12   9      945.09      911.79     98.95 o 
  -6  12   9     3589.84     3785.39    189.23 o 
  -5  12   9      120.31       62.51     40.43 o 
  -4  12   9     3205.10     3135.26    113.07 o 
  -3  12   9       50.31       -6.72     41.20 o 
  -2  12   9     4416.31     4494.65    160.68 o 
  -1  12   9        4.05      -22.41     58.26 o 
  -4  13   9      215.39      249.49     51.23 o 
  -3  13   9     5103.04     4970.58    173.24 o 
 -12   0  10     9812.76     9548.23    392.15 o 
 -10   0  10     8426.14     8279.81    235.20 o 
  -8   0  10    18394.53    18927.68    683.46 o 
  -6   0  10    12873.36    13339.74    452.65 o 
  -4   0  10    13992.03    14094.90    468.34 o 
  -2   0  10    12057.02    12340.32    419.04 o 
   0   0  10     1497.57     1593.24    143.41 o 
   2   0  10       14.85       28.30     45.76 o 
 -12   1  10       52.60       32.49     50.70 o 
 -11   1  10     3409.11     3277.00    116.34 o 
 -10   1  10       23.68       25.38     29.20 o 
  -9   1  10     4491.41     4131.75    185.01 o 
  -8   1  10       13.15       -7.13     27.23 o 
  -7   1  10    15769.90    15514.47    510.91 o 
  -6   1  10     2578.19     2782.70    121.98 o 
  -5   1  10     3714.03     3725.77    227.45 o 
  -4   1  10     2112.14     2020.69    104.54 o 
  -3   1  10     4456.13     4636.01    155.92 o 
  -2   1  10     4940.32     4811.63    160.68 o 
  -1   1  10     2392.41     2171.85    106.73 o 
   0   1  10     6389.51     6443.12    227.45 o 
   1   1  10       59.00       71.64     36.98 o 
   2   1  10     4354.91     4734.01    380.94 o 
   3   1  10       56.86      -42.58     49.12 o 
 -12   2  10      199.03      239.75     63.14 o 
 -11   2  10       19.46       52.05     40.02 o 
 -10   2  10      273.37      390.45     43.95 o 
  -9   2  10      393.03      387.72     43.55 o 
  -8   2  10      226.55      316.04     39.73 o 
  -7   2  10     1214.90     1144.95     90.28 o 
  -6   2  10       18.57        6.58     66.10 o 
  -5   2  10     6643.54     6550.67    195.64 o 
  -4   2  10      863.65      884.78     77.45 o 
  -3   2  10     3871.82     4076.67    250.97 o 
  -2   2  10       55.50       30.37     38.22 o 
  -1   2  10     9836.25     9751.36    250.96 o 
   0   2  10        7.72       33.58     33.19 o 
   1   2  10     5924.57     5828.59    199.16 o 
   2   2  10        0.59       55.80     46.83 o 
   3   2  10     5787.87     5445.25    286.83 o 
 -12   3  10       76.02       88.60     41.83 o 
 -11   3  10     6002.57     5991.50    163.40 o 
 -10   3  10        5.99      -18.10     28.40 o 
  -9   3  10     7650.71     7851.63    160.03 o 
  -8   3  10      112.83       74.07     30.39 o 
  -7   3  10    11028.29    11073.35    308.12 o 
  -6   3  10      798.57      694.53    125.49 o 
  -5   3  10     5925.33     6080.06    237.53 o 
  -4   3  10     1632.95     1706.97    177.03 o 
  -3   3  10     5007.03     5287.82    168.08 o 
  -2   3  10     2381.85     2337.57     87.97 o 
  -1   3  10     3285.94     3221.94    106.39 o 
   0   3  10     2481.90     2567.03    101.71 o 
   1   3  10      531.44      545.12     56.59 o 
   2   3  10     1831.83     1857.45    110.92 o 
   3   3  10       31.75       35.85     85.15 o 
 -11   4  10       19.98      -15.60     36.45 o 
 -10   4  10     7234.60     6965.17    175.77 o 
  -9   4  10        1.64      -20.66     27.16 o 
  -8   4  10    11631.47    11578.95    237.94 o 
  -7   4  10      372.01      481.48     79.55 o 
  -6   4  10     6092.12     6338.61    191.93 o 
  -5   4  10     2123.54     2189.48    153.50 o 
  -4   4  10     7358.12     7511.09    211.46 o 
  -3   4  10      634.79      636.45     69.71 o 
  -2   4  10     7715.26     7821.63    176.36 o 
  -1   4  10     1135.77     1065.48     68.08 o 
   0   4  10     1485.31     1514.71     84.00 o 
   1   4  10      712.62      832.50     79.07 o 
   2   4  10      628.06      688.02    198.31 o 
   3   4  10      533.89      468.99     72.67 o 
 -11   5  10     1239.30     1233.29    102.13 o 
 -10   5  10        2.88      -38.45     33.31 o 
  -9   5  10     1342.25     1414.48     71.66 o 
  -8   5  10      210.12      262.99     38.82 o 
  -7   5  10     4102.67     3587.99    169.18 o 
  -6   5  10     5282.08     5172.20    170.69 o 
  -5   5  10     1118.13     1170.19     88.68 o 
  -4   5  10     4318.37     4378.51    152.82 o 
  -3   5  10     2059.24     2026.83    135.48 o 
  -2   5  10     8266.58     7913.73    263.34 o 
  -1   5  10      811.58      828.93     63.80 o 
   0   5  10     7920.84     8105.49    187.38 o 
   1   5  10      216.43      203.35     55.43 o 
   2   5  10     3470.39     3399.75    211.76 o 
   3   5  10      101.03      109.24     57.21 o 
 -11   6  10      146.45      134.17     69.47 o 
 -10   6  10     1339.82     1397.65    109.33 o 
  -9   6  10      268.62      202.28     44.80 o 
  -8   6  10     3393.98     3238.74    110.58 o 
  -7   6  10      407.10      475.32     52.96 o 
  -6   6  10     1524.19     1487.71    282.35 o 
  -5   6  10     2393.22     2371.34    110.91 o 
  -4   6  10      735.51      667.89     69.91 o 
  -3   6  10     2985.75     2987.35    122.18 o 
  -2   6  10      174.75      232.46     41.83 o 
  -1   6  10     5218.83     4927.40    137.16 o 
   0   6  10       35.36       71.71     38.82 o 
   1   6  10     3243.26     3219.42    139.72 o 
   2   6  10       13.04       33.33     46.12 o 
 -10   7  10      163.51      121.16     69.47 o 
  -9   7  10     7725.52     7594.72    230.75 o 
  -8   7  10      278.24      214.85     59.28 o 
  -7   7  10    14640.37    14312.93    361.95 o 
  -6   7  10       17.55       19.56     34.57 o 
  -5   7  10     5427.26     5222.43    171.55 o 
  -4   7  10        1.31       -3.92     36.47 o 
  -3   7  10     3618.66     3440.91    133.32 o 
  -2   7  10      284.57      260.15     51.64 o 
  -1   7  10     3808.88     3666.94    117.22 o 
   0   7  10      190.94      210.60     55.43 o 
   1   7  10      213.14      320.87     65.65 o 
   2   7  10      206.10      230.42     68.35 o 
 -10   8  10     3068.51     3313.94    155.06 o 
  -9   8  10        4.98        3.28     52.92 o 
  -8   8  10     6082.41     5831.85    155.75 o 
  -7   8  10      346.51      310.69     48.76 o 
  -6   8  10     4940.97     4499.32    132.78 o 
  -5   8  10     1161.50     1328.99     94.76 o 
  -4   8  10     3045.15     2694.89    122.50 o 
  -3   8  10     1359.30     1394.71     96.31 o 
  -2   8  10     3637.07     3213.54    132.39 o 
  -1   8  10     1998.62     2277.95     96.81 o 
   0   8  10     1035.57     1106.65     96.87 o 
   1   8  10     1978.91     2011.18    121.58 o 
  -9   9  10       41.67       -4.34     51.48 o 
  -8   9  10       30.51       24.12     40.64 o 
  -7   9  10       12.10        3.33     36.80 o 
  -6   9  10     1402.94     1516.65     86.60 o 
  -5   9  10      203.26      158.69     70.59 o 
  -4   9  10     2807.29     3009.16    130.14 o 
  -3   9  10        6.02        2.86     41.39 o 
  -2   9  10     4147.08     4199.70    257.70 o 
  -1   9  10       58.67      127.49     53.78 o 
   0   9  10     6285.16     6292.21    326.04 o 
   1   9  10       26.43       32.40     55.54 o 
  -8  10  10     3381.70     3472.49    161.62 o 
  -7  10  10      147.63      185.65     47.15 o 
  -6  10  10     2656.28     2802.37    167.12 o 
  -5  10  10     1102.82     1153.84     78.96 o 
  -4  10  10     1912.47     2061.41    111.99 o 
  -3  10  10      647.14      755.53     76.84 o 
  -2  10  10     1372.13     1434.14    136.69 o 
  -1  10  10     1605.08     1759.06    156.86 o 
   0  10  10      246.41      232.92     67.29 o 
  -7  11  10     5422.87     5132.68    151.95 o 
  -6  11  10       19.39       -3.14     39.83 o 
  -5  11  10     2851.81     2827.70    111.34 o 
  -4  11  10      444.49      493.96     71.77 o 
  -3  11  10     3521.09     3773.54    149.90 o 
  -2  11  10      324.34      375.83    113.16 o 
 -11   0  11     4632.75     4495.23    169.34 o 
  -9   0  11     3800.09     4007.61    440.33 o 
  -7   0  11     9686.39     9147.12    360.78 o 
  -5   0  11     9943.90    10581.26    394.39 o 
  -3   0  11    13101.50    13512.28    466.10 o 
  -1   0  11     9915.15     9711.81    369.74 o 
   1   0  11     3810.90     3890.10    215.12 o 
 -11   1  11     2671.23     2690.46     93.97 o 
 -10   1  11     1370.60     1332.24     80.54 o 
  -9   1  11     3630.08     3498.89    104.43 o 
  -8   1  11     3336.03     3309.02    141.75 o 
  -7   1  11     2876.63     2849.94    131.49 o 
  -6   1  11     4785.16     4588.64    167.12 o 
  -5   1  11      286.00      214.44     70.59 o 
  -4   1  11     4806.33     4830.93    224.08 o 
  -3   1  11      134.15      132.64     49.89 o 
  -2   1  11     4399.54     4487.73    162.13 o 
  -1   1  11      272.10      371.28     61.55 o 
   0   1  11     2676.40     2578.76    125.06 o 
   1   1  11      737.99      583.93     62.82 o 
   2   1  11     1718.95     1631.33    183.75 o 
 -11   2  11      148.93      159.03     46.31 o 
 -10   2  11     4429.79     4617.35    121.19 o 
  -9   2  11       87.47      105.55     34.75 o 
  -8   2  11     6203.61     6555.98    208.36 o 
  -7   2  11       76.81      102.33     49.44 o 
  -6   2  11     2086.85     1977.01    109.19 o 
  -5   2  11     1795.92     2046.12    115.15 o 
  -4   2  11       15.46      -26.85     41.11 o 
  -3   2  11      470.45      430.24     91.87 o 
  -2   2  11       12.46       26.89     44.37 o 
  -1   2  11      385.58      433.08     67.33 o 
   0   2  11      288.06      323.40     50.45 o 
   1   2  11       97.27      171.13     57.43 o 
   2   2  11     1742.28     1690.47    212.88 o 
 -11   3  11     1454.35     1423.42     89.10 o 
 -10   3  11     2605.19     2573.62    128.41 o 
  -9   3  11     1329.13     1369.25    106.71 o 
  -8   3  11     3194.89     3242.07    143.23 o 
  -7   3  11      851.66      832.91    101.96 o 
  -6   3  11     9588.92     9407.06    377.58 o 
  -5   3  11      101.94      123.85     49.89 o 
  -4   3  11    10081.97    10079.72    360.78 o 
  -3   3  11       63.20       47.54     35.07 o 
  -2   3  11     7998.70     7859.34    287.49 o 
  -1   3  11      141.05      143.99     43.40 o 
   0   3  11     5492.22     5565.80    154.30 o 
   1   3  11      250.52      305.04    146.78 o 
   2   3  11     2397.87     2674.42    156.86 o 
 -11   4  11     3789.63     3542.73    199.66 o 
 -10   4  11      143.33      124.89     36.49 o 
  -9   4  11     2272.76     2394.17    101.01 o 
  -8   4  11      891.85     1028.66     92.84 o 
  -7   4  11     6381.83     6604.03    210.45 o 
  -6   4  11        8.90       13.28     42.69 o 
  -5   4  11     9377.19     9624.61    259.15 o 
  -4   4  11       14.09      -44.44     36.47 o 
  -3   4  11     7685.96     7800.97    182.55 o 
  -2   4  11        2.41      -38.49     31.15 o 
  -1   4  11     7960.24     7826.20    185.56 o 
   0   4  11      149.90      131.88     44.83 o 
   1   4  11     4295.18     4364.62    347.33 o 
 -10   5  11      202.54      244.03     49.58 o 
  -9   5  11     2760.59     2618.71    104.50 o 
  -8   5  11      572.45      701.02    110.92 o 
  -7   5  11     2121.37     2235.47    209.52 o 
  -6   5  11     1642.84     1524.46    106.73 o 
  -5   5  11      226.33      343.37     61.55 o 
  -4   5  11     2357.65     2211.42    113.50 o 
  -3   5  11       14.48       24.57     42.28 o 
  -2   5  11     1403.73     1287.44     79.30 o 
  -1   5  11      229.26      249.89     49.41 o 
   0   5  11      883.95      769.85     81.29 o 
   1   5  11      656.87      677.72     81.83 o 
 -10   6  11     2657.14     2328.24    203.92 o 
  -9   6  11     1095.81     1080.55     98.09 o 
  -8   6  11     4086.51     4078.17    162.08 o 
  -7   6  11     2190.39     2011.13    118.99 o 
  -6   6  11     2470.76     2688.78    324.92 o 
  -5   6  11     1924.82     2073.05    112.04 o 
  -4   6  11      600.44      626.04     72.42 o 
  -3   6  11      835.32      916.64     84.23 o 
  -2   6  11       31.19       -7.25     35.35 o 
  -1   6  11     1448.06     1646.09     92.49 o 
   0   6  11       18.94       49.43     50.51 o 
   1   6  11      347.84      355.49     69.44 o 
  -9   7  11      354.51      272.75     65.74 o 
  -8   7  11     4756.69     4797.55    143.36 o 
  -7   7  11      599.05      613.67     77.47 o 
  -6   7  11     9173.27     8880.61    464.97 o 
  -5   7  11      501.43      530.88     81.79 o 
  -4   7  11     6007.99     6288.81    197.79 o 
  -3   7  11      141.88       76.48     53.78 o 
  -2   7  11     9214.77     8819.08    246.08 o 
  -1   7  11       91.20       95.29     43.84 o 
   0   7  11     4707.32     4797.80    252.09 o 
  -9   8  11     1314.40     1177.70    106.52 o 
  -8   8  11     1425.55     1364.44    102.52 o 
  -7   8  11     3065.92     2779.51    191.59 o 
  -6   8  11      611.76      494.80     69.44 o 
  -5   8  11     4245.48     4160.47    158.54 o 
  -4   8  11        1.84       23.12     43.49 o 
  -3   8  11     3112.01     3109.51    136.23 o 
  -2   8  11       21.12       38.69     75.07 o 
  -1   8  11     4774.46     4728.18    239.77 o 
  -8   9  11        3.87      -26.02     39.40 o 
  -7   9  11     2742.38     2284.35    102.97 o 
  -6   9  11       76.33      157.82    132.21 o 
  -5   9  11      362.94      393.43     68.38 o 
  -4   9  11       64.51      121.01     51.64 o 
  -3   9  11       59.95        8.34     47.38 o 
  -2   9  11        1.33        1.86     45.13 o 
  -6  10  11      808.48      784.80     86.46 o 
  -5  10  11     2944.52     2754.89    160.22 o 
  -4  10  11      282.39      244.61     59.22 o 
  -3  10  11     2401.03     2416.29    125.36 o 
 -10   0  12        6.65      -43.70     44.37 o 
  -8   0  12       82.64      168.06     78.43 o 
  -6   0  12       84.87      138.93     76.19 o 
  -4   0  12     5113.22     5369.06    271.14 o 
  -2   0  12     2691.79     2554.56    183.75 o 
   0   0  12     4248.98     4176.93    235.29 o 
 -10   1  12     4230.27     4349.98    162.56 o 
  -9   1  12        0.64        3.91     46.24 o 
  -8   1  12     5493.76     5630.09    377.58 o 
  -7   1  12        4.47       39.46     46.56 o 
  -6   1  12     8668.53     8872.42    257.48 o 
  -5   1  12      522.73      459.09    112.04 o 
  -4   1  12     3340.59     3719.03    312.60 o 
  -3   1  12     1272.51     1150.36    182.63 o 
  -2   1  12     2722.73     2600.50    270.02 o 
  -1   1  12     1464.85     1503.26    111.30 o 
   0   1  12     1083.36      940.91     78.40 o 
 -10   2  12        9.19      -26.31     37.85 o 
  -9   2  12     7155.80     7223.49    228.15 o 
  -8   2  12        0.69        3.19     46.72 o 
  -7   2  12    10871.37    11153.99    301.01 o 
  -6   2  12      392.89      504.09     72.68 o 
  -5   2  12     4855.78     4728.61    192.71 o 
  -4   2  12      584.00      729.25    157.98 o 
  -3   2  12     5442.01     5504.79    196.07 o 
  -2   2  12      240.91      244.99     49.88 o 
  -1   2  12     4015.96     4123.26    212.83 o 
   0   2  12      157.42      185.72     51.82 o 
 -10   3  12     2091.90     1916.39    101.87 o 
  -9   3  12       11.28       57.88     51.48 o 
  -8   3  12     1529.54     1582.80    198.31 o 
  -7   3  12      141.05      197.28     59.28 o 
  -6   3  12     4480.90     4451.07    171.87 o 
  -5   3  12     3602.54     3613.37    155.06 o 
  -4   3  12      784.27      816.52     85.17 o 
  -3   3  12     1864.90     1859.47    152.74 o 
  -2   3  12      921.70      918.05     74.17 o 
  -1   3  12     3105.25     3178.60    120.22 o 
   0   3  12      590.95      602.85     66.33 o 
 -10   4  12       29.07       52.01     43.40 o 
  -9   4  12      547.32      606.28     82.35 o 
  -8   4  12      101.21      165.09     60.62 o 
  -7   4  12      952.20     1127.28    178.15 o 
  -6   4  12      811.69      654.64     90.75 o 
  -5   4  12      209.56      231.46     59.22 o 
  -4   4  12     2217.29     2264.47    125.90 o 
  -3   4  12      319.04      376.80     69.50 o 
  -2   4  12     1658.53     1591.46    105.53 o 
  -1   4  12       66.01       81.60     45.17 o 
   0   4  12     3073.27     3163.01    150.57 o 
  -9   5  12       56.18       79.49     55.19 o 
  -8   5  12     5206.40     5465.76    195.30 o 
  -7   5  12       30.21       34.95     48.81 o 
  -6   5  12     6872.55     7034.30    222.28 o 
  -5   5  12      332.14      434.87     71.77 o 
  -4   5  12     3259.56     3405.99    238.65 o 
  -3   5  12       96.08      111.51     52.22 o 
  -2   5  12     1708.91     1742.29    111.17 o 
  -1   5  12      381.05      429.24     62.21 o 
  -9   6  12     4257.90     4487.35    179.71 o 
  -8   6  12       26.79       29.00     53.25 o 
  -7   6  12     6059.69     6092.73    206.23 o 
  -6   6  12      249.43      220.71     60.79 o 
  -5   6  12     5432.40     5195.27    186.65 o 
  -4   6  12      728.32      833.20    157.98 o 
  -3   6  12     2832.86     2552.49    210.64 o 
  -2   6  12      982.05     1047.26     95.62 o 
  -8   7  12      397.92      458.12     77.21 o 
  -7   7  12      199.58      262.51    104.20 o 
  -6   7  12      971.41      791.49     89.26 o 
  -5   7  12     2063.10     2411.91    151.26 o 
  -4   7  12      519.02      361.60     67.25 o 
  -3   7  12     2370.77     2416.47    131.30 o 
  -2   7  12      313.14      341.30     68.26 o 
  -6   8  12      182.88      250.01     89.63 o 
  -5   8  12     1648.51     1728.08    119.30 o 
  -4   8  12      818.17     1014.64    108.68 o 
  -9   0  13     3408.76     3701.87    237.53 o 
  -7   0  13     4844.14     4432.39    255.46 o 
  -5   0  13      834.12      992.69    138.93 o 
  -3   0  13       95.19      125.49     87.39 o 
  -9   1  13     1631.27     1778.90    137.81 o 
  -8   1  13     1784.77     1865.37    146.78 o 
  -7   1  13     3150.86     3158.30    313.72 o 
  -6   1  13     1292.48     1284.62    110.05 o 
  -5   1  13     4085.18     4322.80    178.25 o 
  -4   1  13       14.12      -62.71     46.56 o 
  -3   1  13     4984.56     5262.58    292.43 o 
  -2   1  13        0.68      -44.27     51.33 o 
  -9   2  13       36.72      151.08     59.96 o 
  -8   2  13     2359.82     2678.09    398.87 o 
  -7   2  13       50.65      125.04     59.02 o 
  -6   2  13     5387.40     5482.21    199.57 o 
  -5   2  13        0.88      -16.68     67.23 o 
  -4   2  13     4822.69     4864.72    327.16 o 
  -3   2  13        0.42       -8.95     40.06 o 
  -2   2  13     5963.01     6027.32    173.35 o 
  -8   3  13     2008.13     2101.03    139.33 o 
  -7   3  13      958.36     1020.61    102.19 o 
  -6   3  13     1077.86     1234.46    110.88 o 
  -5   3  13     1216.99     1309.79    109.19 o 
  -4   3  13      272.52      277.89     66.55 o 
  -3   3  13     1573.32     1719.70    125.15 o 
  -8   4  13      547.84      689.89     88.56 o 
  -7   4  13     2539.20     2244.06    339.49 o 
  -6   4  13      469.49      376.99     75.25 o 
  -5   4  13     1322.03     1295.93    111.50 o 
  -4   4  13      574.79      608.83    122.13 o 
  -3   4  13      426.04      332.65     73.36 o 
  -7   5  13     2389.27     2371.65    140.70 o 
  -6   5  13      197.22      203.34     68.08 o 
  -5   5  13     4969.03     4794.34    186.05 o 
  -4   5  13      319.19      213.28     66.66 o 
                                                 
